# Supplementary material for: Vesicular Stomatitis Virus Transmission Dynamics Within Its Endemic Range in Chiapas, Mexico
Source: Viruses. 2024 Nov 6;16(11):1742. doi: 10.3390/v16111742 (PMC11598859; doi:10.3390/v16111742)
Supplement: Supplementary file 1 [file viruses-16-01742-s001.zip]

Archive with 16 entries (16 files):
- Figure S1.png
- Figure S2.png
- Figure S3.png
- Figure S4.png
- Figure S5.png
- Figure S6.png
- Figure S7.png
- Figure S8.png
- Supplementary File 1.xlsx
- Supplementary File 2.xlsx
- Table S1.pdf
- Table S2.pdf
- Table S3.pdf
- Table S4.pdf
- Table S5.pdf
- Table S6.pdf
