# Supplementary material for: Vesicular Stomatitis Virus Transmission Dynamics Within Its Endemic Range in Chiapas, Mexico
Source: Viruses. 2024 Nov 6;16(11):1742. doi: 10.3390/v16111742 (PMC11598859; doi:10.3390/v16111742)
Supplement: Supplementary file 1 [file viruses-16-01742-s001.zip › Supplementary File 1.xlsx]

## Sheet: Individuals Sampled (with Psoro
(2021 Rainy Season)	Ceratopogonidae				Culicidae				Psychodidae				Simuliidae
Ranch	Total Number Sampled at Ranch	Water Source	Stable	Pasture	Total Number Sampled at Ranch	Water Source	Stable	Pasture	Total Number Sampled at Ranch	Water Source	Stable	Pasture	Total Number Sampled at Ranch	Water Source	Stable	Pasture
Veinte Casas	662	110	401	151	191	7	149	33	77	33	10	36	1	0	1	0
El Yaqui	896	28	165	703	190	125	46	19	60	4	38	16	0	0	3	0
Kikapu	309	165	59	85	7586	7000	131	455	492	13	478	1	3	0	0	0
Raudal del Potro	120	33	2	85	592	140	44	408	89	39	21	29	1	0	0	1
Santa Clara del Roble	236	51	76	109	37	30	3	4	1330	3	1271	56	0	0	0	0
Total	2223	387	703	1133	8596	7302	373	919	2048	92	1818	138	5	0	4	1
(2021 Post-Rainy Season)	Ceratopogonidae				Culicidae				Psychodidae				Simuliidae
Ranch	Total Number Sampled at Ranch	Water Source	Stable	Pasture	Total Number Sampled at Ranch	Water Source	Stable	Pasture	Total Number Sampled at Ranch	Water Source	Stable	Pasture	Total Number Sampled at Ranch	Water Source	Stable	Pasture
Veinte Casas	17	5	6	6	167	132	24	11	30	17	10	3	0	0	0	0
El Yaqui	124	6	59	59	494	107	65	322	58	2	15	41	7	0	5	2
Kikapu	55	37	3	15	950	767	13	170	85	71	11	3	1	0	1	0
Raudal del Potro	94	31	60	3	409	33	18	358	161	31	1	129	1	1	0	0
Santa Clara del Roble	75	10	61	4	826	735	50	41	126	12	104	10	6		5	1
Total	365	89	189	87	2846	1774	170	902	460	133	141	186	15	1	11	3
(2022 Dry Season)	Ceratopogonidae				Culicidae				Psychodidae				Simuliidae
Ranch	Total Number Sampled at Ranch	Water Source	Stable	Pasture	Total Number Sampled at Ranch	Water Source	Stable	Pasture	Total Number Sampled at Ranch	Water Source	Stable	Pasture	Total Number Sampled at Ranch	Water Source	Stable	Pasture
Veinte Casas	21	4	12	5	29	22	1	6	37	18	7	13	32	4	8	20
El Yaqui	24	11	3	10	100	70	4	26	26	14	1	11	0	0	0	0
Kikapu	10	7	2	1	1647	1263	120	264	39	6	30	3	0	0	0	0
Raudal del Potro	27	12	1	14	60	19	15	26	12	3	7	2	1	0	1	0
Santa Clara del Roble	32	19	4	9	11	8	1	2	72	41	27	4	0	0	0	0
Total	114	53	22	39	1847	1382	141	324	186	82	72	33	33	4	9	20
(2022 Rainy Season)	Ceratopogonidae				Culicidae				Psychodidae				Simuliidae
Ranch	Total Number Sampled at Ranch	Water Source	Stable	Pasture	Total Number Sampled at Ranch	Water Source	Stable	Pasture	Total Number Sampled at Ranch	Water Source	Stable	Pasture	Total Number Sampled at Ranch	Water Source	Stable	Pasture
Veinte Casas	3	1	1	0	47	10	30	7	14	7	5	2	1	0	0	1
El Yaqui	8	1	0	7	243	48	25	170	24	1	14	9	8	0	5	3
Kikapu	19	14	0	5	1014	776	5	223	27	14	8	5	2	1	0	1
Raudal del Potro	5	5	0	0	470	217	74	179	125	7	115	3	60	15	32	13
Santa Clara del Roble	3	2	0	1	650	561	22	67	193	5	166	22	3	0	0	3
Total	38	23	1	13	2424	1612	156	646	383	34	308	41	74	16	37	21
(2022 Post-Rainy Season)	Ceratopogonidae				Culicidae				Psychodidae				Simuliidae
Ranch	Total Number Sampled at Ranch	Water Source	Stable	Pasture	Total Number Sampled at Ranch	Water Source	Stable	Pasture	Total Number Sampled at Ranch	Water Source	Stable	Pasture	Total Number Sampled at Ranch	Water Source	Stable	Pasture
Veinte Casas	2	1	0	1	79	49	17	13	37	6	25	6	3	0	1	2
El Yaqui	213	0	88	125	183	21	38	124	35	1	20	14	208	12	95	101
Kikapu	26	15	2	9	622	362	7	253	1547	5	1527	15	75	6	24	45
Raudal del Potro	17	1	14	2	162	5	43	114	104	83	21	0	28	3	17	8
Santa Clara del Roble	9	4	0	5	218	103	9	106	50	4	40	6	9	0	8	1
Total	267	21	104	142	1264	540	114	610	1773	99	1633	41	323	21	145	157

## Sheet: Individuals Sampled (w.o Psoro)
(2021 Rainy Season)	Ceratopogonidae				Culicidae				Psychodidae				Simuliidae
Ranch	Total Number Sampled at Ranch	Water Source	Stable	Pasture	Total Number Sampled at Ranch	Water Source	Stable	Pasture	Total Number Sampled at Ranch	Water Source	Stable	Pasture	Total Number Sampled at Ranch	Water Source	Stable	Pasture
Veinte Casas	662	110	401	151	191	7	149	33	77	33	10	36	1	0	1	0
El Yaqui	896	28	165	703	190	125	46	19	60	4	38	16	0	0	3	0
Kikapu	309	165	59	85	2020	1434	131	455	492	13	478	1	3	0	0	0
Raudal del Potro	120	33	2	85	592	140	44	408	89	39	21	29	1	0	0	1
Santa Clara del Roble	236	51	76	109	37	30	3	4	1330	3	1271	56	0	0	0	0
Total	2223	387	703	1133	3030	1736	373	919	2048	92	1818	138	5	0	4	1
(2021 Post-Rainy Season)	Ceratopogonidae				Culicidae				Psychodidae				Simuliidae
Ranch	Total Number Sampled at Ranch	Water Source	Stable	Pasture	Total Number Sampled at Ranch	Water Source	Stable	Pasture	Total Number Sampled at Ranch	Water Source	Stable	Pasture	Total Number Sampled at Ranch	Water Source	Stable	Pasture
Veinte Casas	17	5	6	6	167	132	24	11	30	17	10	3	0	0	0	0
El Yaqui	124	6	59	59	494	107	65	322	58	2	15	41	7	0	5	2
Kikapu	55	37	3	15	950	767	13	170	85	71	11	3	1	0	1	0
Raudal del Potro	94	31	60	3	409	33	18	358	161	31	1	129	1	1	0	0
Santa Clara del Roble	75	10	61	4	826	735	50	41	126	12	104	10	6		5	1
Total	365	89	189	87	2846	1774	170	902	460	133	141	186	15	1	11	3
(2022 Dry Season)	Ceratopogonidae				Culicidae				Psychodidae				Simuliidae
Ranch	Total Number Sampled at Ranch	Water Source	Stable	Pasture	Total Number Sampled at Ranch	Water Source	Stable	Pasture	Total Number Sampled at Ranch	Water Source	Stable	Pasture	Total Number Sampled at Ranch	Water Source	Stable	Pasture
Veinte Casas	21	4	12	5	29	22	1	6	37	18	7	13	32	4	8	20
El Yaqui	24	11	3	10	100	70	4	26	26	14	1	11	0	0	0	0
Kikapu	10	7	2	1	1647	1263	120	264	39	6	30	3	0	0	0	0
Raudal del Potro	27	12	1	14	60	19	15	26	12	3	7	2	1	0	1	0
Santa Clara del Roble	32	19	4	9	11	8	1	2	72	41	27	4	0	0	0	0
Total	114	53	22	39	1847	1382	141	324	186	82	72	33	33	4	9	20
(2022 Rainy Season)	Ceratopogonidae				Culicidae				Psychodidae				Simuliidae
Ranch	Total Number Sampled at Ranch	Water Source	Stable	Pasture	Total Number Sampled at Ranch	Water Source	Stable	Pasture	Total Number Sampled at Ranch	Water Source	Stable	Pasture	Total Number Sampled at Ranch	Water Source	Stable	Pasture
Veinte Casas	3	1	1	0	47	10	30	7	14	7	5	2	1	0	0	1
El Yaqui	8	1	0	7	243	48	25	170	24	1	14	9	8	0	5	3
Kikapu	19	14	0	5	1014	776	5	223	27	14	8	5	2	1	0	1
Raudal del Potro	5	5	0	0	470	217	74	179	125	7	115	3	60	15	32	13
Santa Clara del Roble	3	2	0	1	650	561	22	67	193	5	166	22	3	0	0	3
Total	38	23	1	13	2424	1612	156	646	383	34	308	41	74	16	37	21
(2022 Post-Rainy Season)	Ceratopogonidae				Culicidae				Psychodidae				Simuliidae
Ranch	Total Number Sampled at Ranch	Water Source	Stable	Pasture	Total Number Sampled at Ranch	Water Source	Stable	Pasture	Total Number Sampled at Ranch	Water Source	Stable	Pasture	Total Number Sampled at Ranch	Water Source	Stable	Pasture
Veinte Casas	2	1	0	1	79	49	17	13	37	6	25	6	3	0	1	2
El Yaqui	213	0	88	125	183	21	38	124	35	1	20	14	208	12	95	101
Kikapu	26	15	2	9	622	362	7	253	1547	5	1527	15	75	6	24	45
Raudal del Potro	17	1	14	2	162	5	43	114	104	83	21	0	28	3	17	8
Santa Clara del Roble	9	4	0	5	218	103	9	106	50	4	40	6	9	0	8	1
Total	267	21	104	142	1264	540	114	610	1773	99	1633	41	323	21	145	157
