# Supplementary material for: Vesicular Stomatitis Virus Transmission Dynamics Within Its Endemic Range in Chiapas, Mexico
Source: Viruses. 2024 Nov 6;16(11):1742. doi: 10.3390/v16111742 (PMC11598859; doi:10.3390/v16111742)
Supplement: Supplementary file 1 [file viruses-16-01742-s001.zip › Supplementary File 2.xlsx]

## Sheet: Sheet1
Pool ID (Site Name - Family - Pool Number - Collection Date (dd/mm/yy) - count)	Species Group	Pool Size	qRT-PCR Result	Ct Value	Screening Date (MM/DD/YYYY)
SCR-PT-03-LUT-031-07-VII-21-20	Psychodidae	20	VSV-NJ +	31.62	2021-10-12
SCR-ET-01-LUT-038-06-VII-21-20	Psychodidae	20	VSV-NJ +	34.77	2021-10-12
SCR-ET-01-LUT-042-06-VII-21-20	Psychodidae	20	VSV-NJ +	31.68	2021-10-12
SCR-ET-01-LUT-043-06-VII-21-20	Psychodidae	20	VSV-NJ +	32.09	2021-10-12
SCR-ET-01-LUT-044-06-VII-21-20	Psychodidae	20	VSV-NJ +	34.68	2021-10-12
SCR-ET-01-LUT-045-06-VII-21-20	Psychodidae	20	VSV-NJ +	33.18	2021-10-12
SCR-ET-01-LUT-048-06-VII-21-20	Psychodidae	20	VSV-NJ +	33.54	2021-11-04
SCR-PT-03-CER-111-08-VII-21-16	Psychodidae	16	VSV-NJ +	33.27	2021-10-12
KIK-ET-01-LUT-118-13-VII-21-20	Psychodidae	20	VSV-NJ +	33.95	2021-10-18
KIK-ET-01-LUT-119-13-VII-21-01	Psychodidae	1	VSV-NJ +	34.3	2021-10-18
KIK-ET-03-LUT-124-13-VII-21-20	Psychodidae	20	VSV-NJ +	34.26	2021-10-18
KIK-ET-03-LUT-125-13-VII-21-20	Psychodidae	20	VSV-NJ +	34.24	2021-10-18
KIK-ET-03-LUT-128-13-VII-21-20	Psychodidae	20	VSV-NJ +	33.92	2021-10-18
KIK-ET-02-CER-268-14-VII-21-17	Ceratopogonidae	17	VSV-NJ +	32.8	2022-03-24
KIK-ET-03-LUT-269-14-VII-21-17	Psychodidae	17	VSV-NJ +	31.44	2022-03-24
KIK-AP-01-CUL-283-14-VII-21-20	Culicidae	20	VSV-NJ +	34.173	2024-04-01
KIK-AP-03-CUL-384-14-VII-21-16	Culicidae	16	VSV-NJ +	30.784	2024-04-01
KIK-ET-03-LUT-591-15-VII-21-20	Psychodidae	20	VSV-NJ +	30.519	2024-04-01
REY-ET-01-CER-631-21-VII-21-06	Ceratopogonidae	6	VSV-NJ +	30.483	2024-04-01
REY-ET-02-CER-638-21-VII-21-20	Ceratopogonidae	20	VSV-NJ +	26.468	2024-04-01
RDP-PT-02-CUL-867-05-VIII-21-20	Culicidae	20	VSV-NJ +	34.77	2022-04-29
RDP-AP-01-CUL-874-05-VIII-21-02	Culicidae	2	VSV-NJ +	34.77	2022-04-29
SCR-ET-01-CER-1770-04-XI-21-03	Ceratopogonidae	3	VSV-NJ +	33.49	2022-06-28
KIK-PT-01-CUL-1920-09-11-21-20	Culicidae	20	VSV-NJ +	30.79	2022-07-15
KIK-PT-01-CER-1925-11-11-21-01	Ceratopogonidae	1	VSV-NJ +	34.67	2022-07-15
KIK-AP-03-CUL-1995-11-11-21-20	Culicidae	20	VSV-NJ +	29.59	2024-04-01
REY-ET-01-CER-2023-17-11-21-03	Ceratopogonidae	3	VSV-NJ +	32.92	2022-07-25
REY-ET-01-CUL-2024-17-11-21-01	Culicidae	1	VSV-NJ +	35	2022-07-25
REY-ET-02-CUL-2037-17-11-21-03	Culicidae	3	VSV-NJ +	32.17	2022-07-25
REY-ET-02-CUL-2040-18-11-21-06	Culicidae	6	VSV-NJ +	34.15	2022-07-25
REY-ET-02-CER-2042-18-11-21-04	Ceratopogonidae	4	VSV-NJ +	34.61	2022-07-25
REY-ET-02-LUT-2043-18-11-21-03	Psychodidae	3	VSV-NJ +	34.12	2022-07-25
REY-ET-03-CUL-2044-16-11-21-02	Culicidae	2	VSV-NJ +	33.04	2022-07-25
REY-PT-01-CER-2073-17-11-21-15	Ceratopogonidae	15	VSV-NJ +	34.48	2022-07-28
REY-PT-02-CER-2087-16-11-21-03	Ceratopogonidae	3	VSV-NJ +	35	2022-07-28
REY-PT-02-LUT-2088-16-11-21-03	Psychodidae	3	VSV-NJ +	34.87	2022-07-28
REY-PT-02-CER-2095-18-11-21-13	Ceratopogonidae	13	VSV-NJ +	34.46	2022-07-28
REY-PT-03-CER-2099-16-11-21-07	Ceratopogonidae	7	VSV-NJ +	34.5	2022-08-01
REY-PT-03-SIM-2100-16-11-21-01	Simuliidae	1	VSV-NJ +	34.96	2022-08-01
REY-PT-03-LUT-2105-17-11-21-10	Psychodidae	10	VSV-NJ +	34.18	2022-08-01
20C-ET-01-CUL-2148-25-11-21-01	Culicidae	1	VSV-NJ +	34.58	2022-08-01
20C-ET-01-LUT-2149-25-11-21-04	Psychodidae	4	VSV-NJ +	34.56	2022-08-01
20C-AP-02-CUL-2191-23-11-21-01	Culicidae	1	VSV-NJ +	32.05	2022-08-15
20C-AP-03-CUL-2205-24-11-21-02	Culicidae	2	VSV-NJ +	32.903	2022-08-15
RDP-PT-01-LUT-2220-01-12-21-20	Psychodidae	20	VSV-NJ +	33.113	2022-08-16
RDP-PT-01-LUT-2223-01-12-21-20	Psychodidae	20	VSV-NJ +	33.792	2022-08-16
RDP-PT-01-CUL-2230-01-12-21-01	Culicidae	1	VSV-NJ +	32.677	2022-08-16
RDP-PT-02-CUL-2239-30-11-21-20	Culicidae	20	VSV-NJ +	31.585	2022-08-16
RDP-PT-02-CUL-2244-01-12-21-20	Culicidae	20	VSV-NJ +	30.151	2022-08-16
RDP-PT-02-CUL-2248-01-12-21-20	Culicidae	20	VSV-NJ +	30.45	2022-08-16
RDP-PT-02-CUL-2249-01-12-21-20	Culicidae	20	VSV-NJ +	29.761	2024-04-01
RDP-PT-02-CUL-2250-01-12-21-20	Culicidae	14	VSV-NJ +	32.866	2022-08-17
RDP-PT-02-CER-2251-01-12-21-21	Ceratopogonidae	21	VSV-NJ +	33.92	2022-08-16
RDP-PT-02-CUL-2254-02-12-21-20	Culicidae	20	VSV-NJ +	30.758	2022-08-16
SCR-ET-01-LUT-2296-17-03-22-08	Psychodidae	8	VSV-NJ +	30.58	2022-10-18
SCR-PT-02-CUL-2312-17-03-22-01	Culicidae	1	VSV-NJ +	29.15	2022-10-18
SCR-AP-03-CUL-2331-17-03-22-02	Culicidae	2	VSV-NJ +	34.31	2022-11-09
KIK-ET-01-LUT-2338-23-03-22-06	Psychodidae	6	VSV-NJ +	34	2022-11-09
KIK-ET-01-CUL-2340-24-03-22-05	Culicidae	5	VSV-NJ +	31.76	2022-11-09
KIK-ET-01-LUT-2341-24-03-22-09	Psychodidae	9	VSV-NJ +	31.17	2022-11-09
KIK-ET-02-LUT-2344-24-03-22-02	Psychodidae	2	VSV-NJ +	31.66	2022-11-09
KIK-ET-03-LUT-2352-24-03-22-01	Psychodidae	1	VSV-NJ +	32.54	2022-11-09
KIK-PT-01-CUL-2355-23-03-22-20	Culicidae	20	VSV-NJ +	31.67	2022-11-09
KIK-PT-01-CUL-2358-23-03-22-20	Culicidae	20	VSV-NJ +	34.39	2022-11-09
KIK-PT-03-CUL-2367-23-03-22-20	Culicidae	20	VSV-NJ +	32.55	2022-11-09
KIK-PT-03-CUL-2370-24-03-22-20	Culicidae	20	VSV-NJ +	32.59	2022-11-09
KIK-AP-01-CUL-2373-23-03-22-20	Culicidae	20	VSV-NJ +	32.65	2022-11-09
KIK-AP-01-CUL-2398-23-03-22-20	Culicidae	20	VSV-NJ +	31.71	2022-11-23
KIK-AP-01-CUL-2399-23-03-22-20	Culicidae	20	VSV-NJ +	30.116	2024-04-01
KIK-AP-01-CUL-2404-23-03-22-11	Culicidae	11	VSV-NJ +	30.483	2024-04-01
KIK-AP-01-CUL-2408-24-03-22-20	Culicidae	20	VSV-NJ +	32.38	2022-11-23
KIK-AP-01-CUL-2411-24-03-22-08	Culicidae	8	VSV-NJ +	31.83	2022-11-23
KIK-AP-01-CUL-2414-25-03-22-20	Culicidae	20	VSV-NJ +	31.96	2022-11-23
KIK-AP-02-CUL-2418-23-03-22-08	Culicidae	8	VSV-NJ +	32.52	2022-11-23
KIK-AP-02-LUT-2419-23-03-22-01	Psychodidae	1	VSV-NJ +	34.69	2022-11-23
KIK-AP-02-CUL-2420-24-03-22-20	Culicidae	20	VSV-NJ +	29.899	2024-04-01
KIK-AP-02-CUL-2421-24-03-22-21	Culicidae	21	VSV-NJ +	34.2	2022-11-23
KIK-AP-03-CUL-2428-23-03-22-17	Culicidae	17	VSV-NJ +	31.42	2022-11-23
KIK-AP-03-LUT-2429-23-03-22-02	Psychodidae	2	VSV-NJ +	34.95	2022-11-23
KIK-AP-03-CUL-2433-24-03-22-20	Culicidae	20	VSV-NJ +	33.74	2022-11-23
KIK-AP-03-CUL-2434-24-03-22-14	Culicidae	14	VSV-NJ +	29.92	2022-11-23
KIK-AP-03-LUT-2436-25-03-22-01	Psychodidae	1	VSV-NJ +	34.62	2022-11-23
KIK-AP-03-LUT-2444-23-03-22-04	Psychodidae	1	VSV-NJ +	34.57	2022-11-23
REY-PT-02-CUL-2472-30-03-22-01	Culicidae	1	VSV-NJ +	34.85	2022-11-24
REY-PT-03-CUL-2479-29-03-22-01	Culicidae	1	VSV-NJ +	32.54	2022-11-25
REY-PT-03-CUL-2480-29-03-22-07	Culicidae	7	VSV-NJ +	33.16	2022-11-25
REY-PT-03-CUL-2484-31-03-22-01	Culicidae	1	VSV-NJ +	34.92	2022-11-25
REY-AP-01-CUL-2486-29-03-22-03	Culicidae	3	VSV-NJ +	33.62	2022-11-25
REY-AP-01-CUL-2489-30-03-22-04	Culicidae	4	VSV-NJ +	34.75	2022-11-25
REY-AP-02-CUL-2494-29-03-22-04	Culicidae	4	VSV-NJ +	32.83	2022-11-25
REY-AP-02-CUL-2497-29-03-22-02	Culicidae	2	VSV-NJ +	32.55	2022-11-25
REY-AP-02-CUL-2499-30-03-22-05	Culicidae	5	VSV-NJ +	33.462	2024-04-01
REY-AP-02-CUL-2504-31-03-22-01	Culicidae	1	VSV-NJ +	32.33	2022-11-25
REY-AP-03-CUL-2511-31-03-22-02	Culicidae	2	VSV-NJ +	32.19	2022-11-25
20C-ET-01-LUT-2526-06-04-22-01	Psychodidae	1	VSV-NJ +	32.96	2022-12-07
20C-ET-03-LUT-2534-07-04-22-01	Psychodidae	1	VSV-NJ +	28.05	2022-12-07
20C-ET-03-CER-2535-07-04-22-07	Ceratopogonidae	7	VSV-NJ +	27.51	2022-12-07
20C-PT-03-LUT-2546-06-04-22-03	Psychodidae	3	VSV-NJ +	33.8	2022-12-08
20C-PT-03-CUL-2550-07-04-22-01	Culicidae	1	VSV-NJ +	32.9	2022-12-08
RDP-ET-02-CUL-2584-12-04-22-03	Culicidae	3	VSV-NJ +	31.66	2022-12-13
20C-PT-03-CUL-2541-05-04-22-01	Culicidae	1	VSV-NJ +	34.55	2022-12-07
20C-PT-03-CUL-2540-05-04-22-01	Culicidae	1	VSV-NJ +	31.21	2022-12-07
SCR-PT-01-CUL-22-07-VII-21-02	Culicidae	2	VSV-IND +	34.4	2021-07-22
SCR-PT-02-CUL-23-07-VII-21-01	Culicidae	1	VSV-IND +	34.6	2021-07-22
SCR-AP-01-CUL-24-07-VII-21-05	Culicidae	5	VSV-IND +	34.4	2021-07-22
KIK-AP-01-CUL-300-14-VII-21-20	Culicidae	20	VSV-IND +	33.9	2021-07-22
SCR-ET-02-CER-001-06-VII-21-19	Ceratopogonidae	19	Negative	NA	2021-11-04
SCR-PT-01-CER-002-06-VII-21-4	Ceratopogonidae	4	Negative	NA	2021-11-04
SCR-PT-02-CER-003-06-VII-21-07	Ceratopogonidae	7	Negative	NA	2022-03-23
SCR-PT-02-CER-004-06-VII-21-04	Psychodidae	4	Negative	NA	2021-10-12
SCR-ET-03-CER-005-06-VII-21-01	Ceratopogonidae	1	Negative	NA	2021-11-04
SCR-PT-03-CER-06-06-VII-21-20	Ceratopogonidae	20	Negative	NA	2021-11-04
SCR-PT-03-LUT-07-06-VII-21-12	Psychodidae	12	Negative	NA	2021-10-12
SCR-PT-03-CUL-08-06-VII-21-01	Culicidae	1	Negative	NA	2021-07-22
SCR-AP-01-CUL-09-06-VII-21-07	Culicidae	7	Negative	NA	2021-07-22
SCR-AP-01-CER-10-06-VII-21-06	Ceratopogonidae	6	Negative	NA	2021-11-04
SCR-PT-03-CER-11-06-VII-21-06	Ceratopogonidae	6	Negative	NA	2021-11-04
SCR-AP-02-CER-12-06-VII-21-05	Ceratopogonidae	5	Negative	NA	2021-11-04
SCR-AP-03-CUL-13-06-VII-21-02	Culicidae	2	Negative	NA	2021-07-22
SCR-AP-03-CER-14-06-VII-21-11	Ceratopogonidae	11	Negative	NA	2021-11-04
SCR-ET-01-LUT-015-06-VII-21-20	Psychodidae	20	Negative	NA	2021-10-12
SCR-AP-03-CER-16-06-VII-21-10	Ceratopogonidae	10	Negative	NA	2021-11-04
SCR-AP-03-CUL-17-06-VII-21-02	Culicidae	2	Negative	NA	2021-07-22
SCR-ET-03-CER-18-07-VII-21-02	Ceratopogonidae	2	Negative	NA	2022-03-23
SCR-ET-02-CUL-20-07-VII-21-01	Culicidae	1	Negative	NA	2021-07-22
SCR-ET-02-CER-21-06-VII-21-17	Ceratopogonidae	17	Negative	NA	2022-03-23
SCR-AP-01-CER-25-07-VII-21-02	Ceratopogonidae	2	Negative	NA	2022-03-23
SCR-AP-02-CUL-26-07-VII-21-02	Culicidae	2	Negative	NA	2021-07-22
SCR-AP-02-CER-27-07-VII-21-02	Ceratopogonidae	2	Negative	NA	2022-03-23
SCR-AP-03-CUL-28-07-VII-21-05	Culicidae	5	Negative	NA	2021-07-22
SCR-AP-03-CER-29-07-VII-21-06	Ceratopogonidae	6	Negative	NA	2022-03-23
SCR-AP-03-LUT-30-07-VII-21-02	Psychodidae	2	Negative	NA	2021-10-12
SCR-AP-03-CER-32-07-VII-21-05	Ceratopogonidae	5	Negative	NA	2022-03-23
SCR-AP-03-LUT-33-07-VII-21-01	Psychodidae	1	Negative	NA	2021-10-12
SCR-AP-03-CUL-34-07-VII-21-04	Culicidae	4	Negative	NA	2021-07-22
SCR-ET-01-LUT-035-06-VII-21-20	Psychodidae	20	Negative	NA	2021-10-12
SCR-ET-01-LUT-036-06-VII-21-20	Psychodidae	20	Negative	NA	2021-10-12
SCR-ET-01-LUT-037-06-VII-21-20	Psychodidae	20	Negative	NA	2021-10-12
SCR-ET-01-LUT-039-06-VII-21-20	Psychodidae	20	Negative	NA	2021-10-12
SCR-ET-01-LUT-040-06-VII-21-15	Psychodidae	15	Negative	NA	2021-10-12
SCR-ET-01-LUT-041-06-VII-21-20	Psychodidae	20	Negative	NA	2021-10-12
SCR-ET-01-LUT-046-06-VII-21-20	Psychodidae	20	Negative	NA	2021-11-04
SCR-ET-01-LUT-047-06-VII-21-20	Psychodidae	20	Negative	NA	2021-11-04
SCR-ET-01-LUT-049-06-VII-21-20	Psychodidae	20	Negative	NA	2021-11-04
SCR-ET-01-LUT-050-06-VII-21-20	Psychodidae	20	Negative	NA	2021-11-04
SCR-ET-01-LUT-051-06-VII-21-20	Psychodidae	20	Negative	NA	2021-11-04
SCR-ET-01-LUT-052-06-VII-21-20	Psychodidae	20	Negative	NA	2021-11-04
SCR-ET-01-LUT-054-06-VII-21-20	Psychodidae	20	Negative	NA	2021-11-04
SCR-ET-01-LUT-56-07-VII-21-20	Psychodidae	20	Negative	NA	2024-04-01
SCR-ET-01-LUT-60-07-VII-21-20	Psychodidae	20	Negative	NA	2024-04-01
SCR-ET-01-LUT-63-07-VII-21-20	Psychodidae	16	Negative	NA	2024-04-01
SCR-ET-01-CER-72-07-VII-21-16	Ceratopogonidae	16	Negative	NA	2022-03-23
SCR-ET-01-LUT-100-08-VII-21-07	Ceratopogonidae	7	Negative	NA	2022-03-23
SCR-ET-02-CER-102-08-VII-21-13	Ceratopogonidae	13	Negative	NA	2022-03-23
SCR-ET-03-CER-104-08-VII-21-01	Ceratopogonidae	1	Negative	NA	2022-03-23
SCR-PT-01-CER-105-08-VII-21-02	Ceratopogonidae	2	Negative	NA	2022-03-23
SCR-PT-02-CER-106-08-VII-21-15	Ceratopogonidae	15	Negative	NA	2022-03-23
SCR-PT-02-LUT-107-08-VII-21-04	Psychodidae	4	Negative	NA	2021-10-12
SCR-PT-03-CER-108-08-VII-21-20	Ceratopogonidae	20	Negative	NA	2022-03-23
SCR-PT-03-CER-109-08-VII-21-20	Ceratopogonidae	20	Negative	NA	2022-03-23
SCR-AP-02-CUL-113-08-VII-21-02	Culicidae	2	Negative	NA	2022-03-23
SCR-AP-03-CUL-114-08-VII-21-01	Culicidae	1	Negative	NA	2022-03-23
SCR-AP-03-CUL-115-08-VII-21-02	Ceratopogonidae	2	Negative	NA	2022-03-23
KIK-ET-01-LUT-116-13-VII-21-20	Psychodidae	20	Negative	NA	2021-10-18
KIK-ET-01-LUT-117-13-VII-21-20	Psychodidae	20	Negative	NA	2021-10-18
KIK-ET-02-CER-120-13-VII-21-20	Ceratopogonidae	20	Negative	NA	2022-03-24
KIK-ET-02-LUT-122-13-VII-21-05	Psychodidae	5	Negative	NA	2021-10-18
KIK-ET-03-LUT-123-13-VII-21-20	Psychodidae	20	Negative	NA	2021-10-18
KIK-ET-03-LUT-126-13-VII-21-20	Psychodidae	20	Negative	NA	2021-10-18
KIK-ET-03-LUT-127-13-VII-21-20	Psychodidae	20	Negative	NA	2021-10-18
KIK-ET-03-LUT-129-13-VII-21-20	Psychodidae	20	Negative	NA	2021-10-18
KIK-ET-03-CER-131-13-VII-21-02	Ceratopogonidae	2	Negative	NA	2022-03-24
KIK-PT-01-CUL-133-13-VII-21-01	Psychodidae	1	Negative	NA	2021-10-18
KIK-PT-01-CER-134-13-VII-21-04	Ceratopogonidae	4	Negative	NA	2022-03-24
KIK-PT-02-CER-135-13-VII-21-02	Ceratopogonidae	2	Negative	NA	2022-03-24
KIK-PT-03-CER-137-13-VII-21-03	Ceratopogonidae	3	Negative	NA	2022-03-24
KIK-AP-01-CER-204-13-VII-21-06	Ceratopogonidae	6	Negative	NA	2022-03-24
KIK-AP-02-CER-219-13-VII-21-05	Ceratopogonidae	5	Negative	NA	2022-03-24
KIK-AP-03-CER-257-13-VII-21-20	Ceratopogonidae	20	Negative	NA	2022-03-24
KIK-AP-03-CER-262-13-VII-21-02	Ceratopogonidae	2	Negative	NA	2022-03-24
KIK-ET-01-LUT-264-14-VII-21-20	Psychodidae	20	Negative	NA	2022-03-24
KIK-ET-01-LUT-265-14-VII-21-01	Psychodidae	1	Negative	NA	2022-03-24
KIK-ET-01-CER-266-14-VII-21-05	Ceratopogonidae	5	Negative	NA	2022-03-24
KIK-PT-01-CER-271-14-VII-21-07	Ceratopogonidae	7	Negative	NA	2022-03-24
KIK-PT-02-CER-275-14-VII-21-20	Ceratopogonidae	20	Negative	NA	2022-03-24
KIK-PT-02-CER-276-14-VII-21-15	Ceratopogonidae	15	Negative	NA	2022-03-24
KIK-PT-03-Cer-279-14-VII-21-03	Ceratopogonidae	3	Negative	NA	2022-03-24
KIK-AP-01-CUL-280-14-VII-21-20	Culicidae	20	Negative	NA	2024-04-01
KIK-AP-01-CUL-286-14-VII-21-20	Culicidae	20	Negative	NA	2021-07-22
KIK-AP-01-CUL-288-14-VII-21-20	Culicidae	20	Negative	NA	2021-07-22
KIK-AP-01-CUL-289-14-VII-21-20	Culicidae	20	Negative	NA	2021-07-22
KIK-AP-01-CUL-296-14-VII-21-20	Culicidae	20	Negative	NA	2021-07-22
KIK-AP-01-CUL-299-14-VII-21-20	Culicidae	20	Negative	NA	2021-07-22
KIK-AP-01-CUL-308-14-VII-21-20	Culicidae	20	Negative	NA	2021-07-22
KIK-AP-01-CUL-310-14-VII-21-20	Culicidae	20	Negative	NA	2021-07-22
KIK-AP-01-CUL-312-14-VII-21-20	Culicidae	20	Negative	NA	2021-07-22
KIK-AP-01-LUT-321-14-VII-21-13	Psychodidae	13	Negative	NA	2021-10-18
KIK-AP-01-CUL-328-14-VII-21-20	Culicidae	20	Negative	NA	2021-07-22
KIK-AP-01-CUL-329-14-VII-21-20	Culicidae	20	Negative	NA	2021-07-22
KIK-AP-01-CUL-330-14-VII-21-20	Culicidae	20	Negative	NA	2021-07-22
KIK-AP-01-CUL-333-14-VII-21-09	Culicidae	9	Negative	NA	2021-07-22
KIK-AP-01-CUL-334-14-VII-21-10	Culicidae	10	Negative	NA	2021-07-22
KIK-AP-01-CUL-335-14-VII-21-03	Culicidae	3	Negative	NA	2021-07-22
KIK-AP-02-CUL-340-14-VII-21-20	Culicidae	20	Negative	NA	2021-07-22
KIK-AP-02-CUL-348-14-VII-21-20	Culicidae	20	Negative	NA	2021-07-22
KIK-AP-02-CUL-358-14-VII-21-03	Culicidae	3	Negative	NA	2021-07-22
KIK-AP-02-CUL-361-14-VII-21-10	Culicidae	10	Negative	NA	2021-07-22
KIK-AP-02-CUL-364-14-VII-21-20	Culicidae	20	Negative	NA	2021-07-22
KIK-AP-02-CUL-365-14-VII-21-20	Culicidae	20	Negative	NA	2021-07-22
KIK-AP-02-CUL-367-14-VII-21-05	Culicidae	5	Negative	NA	2021-07-22
KIK-AP-02-CER-369-13-VII-21-01	Ceratopogonidae	1	Negative	NA	2022-03-28
KIK-AP-03-CUL-371-14-VII-21-20	Culicidae	20	Negative	NA	2021-07-22
KIK-AP-03-CUL-377-14-VII-21-20	Culicidae	20	Negative	NA	2021-07-22
KIK-AP-03-CUL-379-14-VII-21-20	Culicidae	20	Negative	NA	2021-07-22
KIK-AP-03-CUL-381-14-VII-21-20	Culicidae	20	Negative	NA	2024-04-01
KIK-AP-03-CUL-382-14-VII-21-20	Culicidae	20	Negative	NA	2021-07-22
KIK-AP-03-CUL-393-14-VII-21-20	Culicidae	20	Negative	NA	2021-07-22
KIK-AP-03-CER-404-14-VII-21-02	Ceratopogonidae	2	Negative	NA	2022-03-28
KIK-AP-02-CUL-440-15-VII-21-20	Culicidae	20	Negative	NA	2021-07-22
KIK-AP-02-CUL-455-15-VII-21-01	Culicidae	1	Negative	NA	2021-07-22
KIK-AP-03-CER-485-15-VII-21-12	Ceratopogonidae	12	Negative	NA	2022-03-28
KIK-AP-03-CER-528-15-VII-21-20	Ceratopogonidae	20	Negative	NA	2022-03-28
KIK-AP-03-CER-533-15-VII-21-05	Ceratopogonidae	5	Negative	NA	2022-03-28
KIK-AP-01-CER-540-15-VII-21-11	Ceratopogonidae	11	Negative	NA	2022-03-28
KIK-PT-03-CER-545-15-VII-21-03	Ceratopogonidae	3	Negative	NA	2022-03-28
KIK-PT-01-CER-569-15-VII-21-20	Ceratopogonidae	20	Negative	NA	2022-03-28
KIK-PT-01-CER-570-15-VII-21-03	Ceratopogonidae	3	Negative	NA	2022-03-28
KIK-ET-01-LUT-572-15-VII-21-22	Psychodidae	22	Negative	NA	2022-03-28
KIK-ET-01-LUT-573-15-VII-21-16	Psychodidae	16	Negative	NA	2022-03-28
KIK-ET-01-LUT-574-15-VII-21-15	Psychodidae	15	Negative	NA	2022-03-28
KIK-ET-02-CER-579-15-VII-21-15	Ceratopogonidae	15	Negative	NA	2022-03-28
KIK-ET-02-LUT-580-15-VII-21-03	Psychodidae	3	Negative	NA	2022-03-28
KIK-ET-03-LUT-585-15-VII-21-20	Psychodidae	20	Negative	NA	2022-03-28
KIK-ET-03-LUT-586-15-VII-21-20	Psychodidae	20	Negative	NA	2022-03-28
KIK-ET-03-LUT-588-15-VII-21-15	Psychodidae	15	Negative	NA	2022-03-28
KIK-ET-03-LUT-589-15-VII-21-20	Psychodidae	20	Negative	NA	2022-03-28
REY-ET-01-CER-593-20-VII-21-20	Ceratopogonidae	20	Negative	NA	2022-03-30
REY-ET-01-CER-594-20-VII-21-20	Ceratopogonidae	20	Negative	NA	2022-03-30
REY-ET-01- LUT-596-20-VII-21-10	Psychodidae	10	Negative	NA	2021-10-26
REY-ET-02- CUL-597-20-VII-21-12	Culicidae	12	Negative	NA	2022-03-30
REY-ET-02- CUL-598-20-VII-21-01	Culicidae	1	Negative	NA	2022-03-30
REY-ET-02- CER-600-20-VII-21-17	Ceratopogonidae	17	Negative	NA	2022-03-30
REY-ET-02- CER-601-20-VII-21-04	Ceratopogonidae	4	Negative	NA	2022-03-30
REY-ET-03- CER-602-20-VII-21-11	Ceratopogonidae	11	Negative	NA	2022-03-30
REY-PT-01- CUL-604-20-VII-21-03	Culicidae	3	Negative	NA	2022-03-30
REY-PT-02- CUL-607-20-VII-21-01	Culicidae	1	Negative	NA	2022-03-30
REY-PT-03- LUT-614-20-VII-21-01	Psychodidae	1	Negative	NA	2021-10-26
REY-PT-03- CUL-616-20-VII-21-01	Culicidae	1	Negative	NA	2022-03-30
REY-AP-01- CUL-618-20-VII-21-06	Culicidae	6	Negative	NA	2022-03-30
REY-AP-02- CUL-620-20-VII-21-02	Culicidae	2	Negative	NA	2022-03-30
REY-AP-03- CER-623-20-VII-21-08	Ceratopogonidae	8	Negative	NA	2022-03-30
REY-AP-03- CUL-624-20-VII-21-07	Culicidae	7	Negative	NA	2022-03-30
REY-AP-03- CER-626-20-VII-21-20	Ceratopogonidae	20	Negative	NA	2022-03-30
REY-AP-03- CUL-627-20-VII-21-16	Culicidae	16	Negative	NA	2022-03-30
REY-ET-01-CER-628-21-VII-21-20	Ceratopogonidae	20	Negative	NA	2022-03-30
REY-ET-01-CER-629-21-VII-21-20	Ceratopogonidae	20	Negative	NA	2022-03-30
REY-ET-01-CER-630-21-VII-21-20	Ceratopogonidae	20	Negative	NA	2022-03-30
REY-ET-01-CER-632-21-VII-21-15	Ceratopogonidae	15	Negative	NA	2022-03-30
REY-ET-01-LUT-633-21-VII-21-20	Psychodidae	20	Negative	NA	2021-10-26
REY-ET-02-CUL-634-21-VII-21-06	Culicidae	6	Negative	NA	2022-03-30
REY-ET-02-LUT-635-21-VII-21-02	Psychodidae	2	Negative	NA	2021-10-26
REY-ET-02-CUL-637-21-VII-21-10	Culicidae	10	Negative	NA	2022-03-30
REY-ET-02-CER-640-21-VII-21-02	Ceratopogonidae	2	Negative	NA	2024-04-01
REY-ET-03-CUL-641-21-VII-21-01	Culicidae	1	Negative	NA	2022-03-30
REY-ET-02-CER-643-21-VII-21-17	Ceratopogonidae	17	Negative	NA	2024-04-01
REY-ET-01-LUT-644-21-VII-21-02	Psychodidae	2	Negative	NA	2021-10-26
REY-ET-01-CUL-645-21-VII-21-06	Culicidae	6	Negative	NA	2022-03-30
REY-ET-01-CUL-646-21-VII-21-01	Culicidae	1	Negative	NA	2022-03-30
REY-ET-03-CER-647-21-VII-21-20	Ceratopogonidae	20	Negative	NA	2022-04-05
REY-ET-03-CER-649-21-VII-21-16	Ceratopogonidae	16	Negative	NA	2022-04-05
REY-ET-03-LUT-650-21-VII-21-01	Psychodidae	1	Negative	NA	2021-10-26
REY-ET-02-CER-653-21-VII-21-20	Ceratopogonidae	20	Negative	NA	2022-04-05
REY-ET-02-LUT-658-21-VII-21-10	Psychodidae	10	Negative	NA	2021-10-26
REY-ET-02-CUL-659-21-VII-21-03	Culicidae	3	Negative	NA	2022-04-05
REY-AP-01-CER-660-21-VII-21-01	Ceratopogonidae	1	Negative	NA	2022-04-05
REY-AP-01-CUL-661-21-VII-21-02	Culicidae	2	Negative	NA	2022-04-05
REY-AP-02-CUL-662-21-VII-21-06	Culicidae	6	Negative	NA	2022-04-05
REY-AP-03-CUL-666-21-VII-21-04	Culicidae	4	Negative	NA	2024-04-01
REY-AP-03-CUL-668-21-VII-21-02	Culicidae	2	Negative	NA	2022-04-05
REY-ET-01-SIM-669-22-VII-21-02	Simuliidae	2	Negative	NA	2021-10-26
REY-ET-01-LUT-670-22-VII-21-01	Psychodidae	1	Negative	NA	2021-10-26
REY-ET-01-CUL-673-22-VII-21-04	Culicidae	4	Negative	NA	2022-04-05
REY-ET-02-CUL-676-22-VII-21-06	Culicidae	6	Negative	NA	2022-04-05
REY-ET-02-LUT-678-22-VII-21-05	Psychodidae	5	Negative	NA	2021-10-26
REY-ET-03-SIM-681-22-VII-21-01	Simuliidae	1	Negative	NA	2021-10-26
REY-ET-03-CUL-682-22-VII-21-02	Culicidae	2	Negative	NA	2022-04-05
REY-PT-01-LUT-683-22-VII-21-01	Psychodidae	1	Negative	NA	2021-10-26
REY-PT-01-CUL-684-22-VII-21-02	Culicidae	2	Negative	NA	2022-04-05
REY-PT-01-CER-685-22-VII-21-20	Ceratopogonidae	20	Negative	NA	2022-04-05
REY-PT-01-CER-688-22-VII-21-20	Ceratopogonidae	20	Negative	NA	2022-04-05
REY-PT-01-CER-690-22-VII-21-10	Ceratopogonidae	10	Negative	NA	2022-04-05
REY-PT-02-LUT-691-22-VII-21-02	Psychodidae	2	Negative	NA	2021-10-26
REY-PT-02-CER-693-22-VII-21-04	Ceratopogonidae	4	Negative	NA	2022-04-05
REY-PT-02-CER-694-22-VII-21-08	Ceratopogonidae	8	Negative	NA	2022-04-05
REY-PT-03-LUT-695-22-VII-21-01	Psychodidae	1	Negative	NA	2021-10-26
REY-PT-03-CUL-696-22-VII-21-03	Culicidae	3	Negative	NA	2022-04-05
REY-PT-03-CER-697-22-VII-21-20	Ceratopogonidae	20	Negative	NA	2022-04-05
REY-PT-03-CER-702-22-VII-21-14	Ceratopogonidae	14	Negative	NA	2022-04-05
REY-AP-02-LUT-703-22-VII-21-02	Psychodidae	2	Negative	NA	2021-10-26
REY-AP-02-CER-704-22-VII-21-10	Ceratopogonidae	10	Negative	NA	2022-04-05
REY-AP-03-CER-706-22-VII-21-05	Ceratopogonidae	5	Negative	NA	2022-04-05
REY-AP-03-CUL-707-22-VII-21-05	Culicidae	5	Negative	NA	2022-04-05
REY-AP-03-CUL-710-22-VII-21-04	Culicidae	4	Negative	NA	2022-04-05
REY-AP-03-CER-711-22-VII-21-05	Ceratopogonidae	5	Negative	NA	2022-04-05
REY-AP-03-LUT-712-22-VII-21-02	Psychodidae	2	Negative	NA	2021-10-26
20C-ET-01-LUT-714-27-VII-21-02	Psychodidae	2	Negative	NA	2021-10-19
20C-ET-01-CER-717-27-VII-21-20	Ceratopogonidae	20	Negative	NA	2022-04-29
20C-ET-01-CER-721-27-VII-21-14	Ceratopogonidae	14	Negative	NA	2022-04-29
20C-ET-02-CUL-722-27-VII-21-20	Culicidae	20	Negative	NA	2022-04-06
20C-ET-02-CUL-723-27-VII-21-20	Culicidae	20	Negative	NA	2022-04-06
20C-ET-02-CUL-724-27-VII-21-03	Culicidae	3	Negative	NA	2022-04-06
20C-ET-02-CUL-725-27-VII-21-07	Culicidae	7	Negative	NA	2022-04-06
20C-ET-02-CER-727-27-VII-21-20	Ceratopogonidae	20	Negative	NA	2022-04-06
20C-ET-02-CER-728-27-VII-21-05	Ceratopogonidae	5	Negative	NA	2024-04-01
20C-ET-03-CUL-729-27-VII-21-14	Culicidae	14	Negative	NA	2022-04-06
20C-ET-03-CUL-730-27-VII-21-12	Culicidae	12	Negative	NA	2022-04-06
20C-ET-03-CER-731-27-VII-21-20	Ceratopogonidae	20	Negative	NA	2022-04-06
20C-ET-03-LUT-738-27-VII-21-03	Psychodidae	3	Negative	NA	2021-10-19
20C-PT-01-CUL-739-27-VII-21-11	Culicidae	11	Negative	NA	2022-04-06
20C-PT-01-LUT-740-27-VII-21-03	Psychodidae	3	Negative	NA	2021-10-19
20C-PT-01-CER-741-27-VII-21-20	Ceratopogonidae	20	Negative	NA	2022-04-06
20C-PT-02-LUT-743-27-VII-21-12	Psychodidae	12	Negative	NA	2021-10-19
20C-PT-02-CER-744-27-VII-21-20	Ceratopogonidae	20	Negative	NA	2022-04-06
20C-PT-02-CUL-747-27-VII-21-02	Culicidae	2	Negative	NA	2022-04-06
20C-PT-03-LUT-748-27-VII-21-04	Psychodidae	4	Negative	NA	2021-10-19
20C-PT-03-CER-749-27-VII-21-18	Ceratopogonidae	18	Negative	NA	2022-04-06
20C-AP-01-LUT-750-27-VII-21-08	Psychodidae	8	Negative	NA	2021-10-19
20C-AP-01-CUL-751-27-VII-21-02	Culicidae	2	Negative	NA	2022-04-06
20C-AP-02-LUT-756-27-VII-21-03	Psychodidae	3	Negative	NA	2021-10-19
20C-AP-02-CER-757-27-VII-21-20	Ceratopogonidae	20	Negative	NA	2022-04-06
20C-AP-02-CER-758-27-VII-21-20	Ceratopogonidae	20	Negative	NA	2022-04-06
20C-AP-03-CUL-760-27-VII-21-01	Culicidae	1	Negative	NA	2022-04-06
20C-AP-03-CER-761-27-VII-21-01	Ceratopogonidae	1	Negative	NA	2022-04-06
20C-AP-03-LUT-762-27-VII-21-01	Psychodidae	1	Negative	NA	2021-10-19
20C-AP-03-CER-763-27-VII-21-01	Ceratopogonidae	1	Negative	NA	2022-04-06
20C-ET-01-LUT-765-28-VII-21-02	Psychodidae	2	Negative	NA	2021-10-19
20C-ET-01-CER-766-28-VII-21-20	Ceratopogonidae	20	Negative	NA	2024-04-01
20C-ET-01-CER-767-28-VII-21-04	Ceratopogonidae	4	Negative	NA	2022-04-06
20C-ET-02-CUL-768-28-VII-21-20	Culicidae	20	Negative	NA	2022-04-06
20C-ET-02-CUL-769-28-VII-21-06	Culicidae	6	Negative	NA	2022-04-06
20C-ET-02-CUL-771-28-VII-21-20	Ceratopogonidae	20	Negative	NA	2022-04-06
20C-ET-03-SIM-772-28-VII-21-01	Simuliidae	1	Negative	NA	2021-10-19
20C-ET-03-CER-774-28-VII-21-20	Ceratopogonidae	20	Negative	NA	2022-04-06
20C-ET-03-CUL-776-28-VII-21-03	Culicidae	3	Negative	NA	2022-04-06
20C-PT-01-LUT-777-28-VII-21-01	Psychodidae	1	Negative	NA	2021-10-19
20C-PT-01-CER-778-28-VII-21-01	Ceratopogonidae	1	Negative	NA	2022-04-07
20C-PT-01-CUL-779-28-VII-21-03	Culicidae	3	Negative	NA	2022-04-07
20C-PT-01-CUL-780-28-VII-21-01	Culicidae	1	Negative	NA	2022-04-07
20C-PT-02-LUT-781-28-VII-21-04	Psychodidae	4	Negative	NA	2021-10-19
20C-PT-02-CER-782-28-VII-21-05	Ceratopogonidae	5	Negative	NA	2022-04-07
20C-PT-02-CUL-783-28-VII-21-04	Culicidae	4	Negative	NA	2022-04-07
20C-PT-03-LUT-784-28-VII-21-02	Psychodidae	2	Negative	NA	2021-10-19
20C-PT-03-CER-785-28-VII-21-05	Ceratopogonidae	5	Negative	NA	2022-04-07
20C-PT-03-CUL-786-28-VII-21-02	Culicidae	2	Negative	NA	2022-04-07
20C-PT-03-CUL-787-28-VII-21-01	Culicidae	1	Negative	NA	2022-04-07
20C-AP-01-LUT-788-28-VII-21-02	Psychodidae	2	Negative	NA	2021-10-19
20C-AP-01-CER-789-28-VII-21-02	Ceratopogonidae	2	Negative	NA	2022-04-07
20C-AP-01-CUL-790-28-VII-21-04	Culicidae	4	Negative	NA	2022-04-07
20C-AP-02-LUT-791-28-VII-21-04	Psychodidae	4	Negative	NA	2021-10-19
20C-AP-03-LUT-793-28-VII-21-02	Psychodidae	2	Negative	NA	2021-10-19
20C-AP-03-CER-794-28-VII-21-02	Ceratopogonidae	2	Negative	NA	2022-04-07
20C-ET-01-CUL-796-29-VII-21-01	Culicidae	1	Negative	NA	2022-04-07
20C-ET-02-CUL-797-29-VII-21-17	Culicidae	17	Negative	NA	2022-04-07
20C-ET-02-CUL-798-29-VII-21-05	Culicidae	5	Negative	NA	2022-04-07
20C-ET-02-CER-799-29-VII-21-10	Ceratopogonidae	10	Negative	NA	2022-04-07
20C-ET-02-LUT-800-29-VII-21-02	Psychodidae	2	Negative	NA	2021-10-19
20C-ET-03-CER-802-29-VII-21-02	Ceratopogonidae	2	Negative	NA	2022-04-07
20C-PT-01-CUL-803-29-VII-21-03	Culicidae	3	Negative	NA	2022-04-07
20C-PT-01-CER-804-29-VII-21-20	Ceratopogonidae	20	Negative	NA	2022-04-07
20C-PT-01-LUT-805-29-VII-21-03	Psychodidae	3	Negative	NA	2021-10-19
20C-PT-02-CUL-806-29-VII-21-03	Culicidae	3	Negative	NA	2022-04-07
20C-PT-02-LUT-807-29-VII-21-04	Psychodidae	4	Negative	NA	2021-10-19
20C-PT-03-CUL-809-29-VII-21-03	Culicidae	3	Negative	NA	2022-04-07
20C-PT-03-LUT-810-29-VII-21-01	Psychodidae	1	Negative	NA	2021-10-19
20C-PT-03-CER-811-29-VII-21-07	Ceratopogonidae	7	Negative	NA	2022-04-07
20C-AP-01-CER-812-29-VII-21-03	Ceratopogonidae	3	Negative	NA	2022-04-07
20C-AP-01-LUT-813-29-VII-21-02	Psychodidae	2	Negative	NA	2021-10-19
20C-AP-02-CER-814-29-VII-21-02	Ceratopogonidae	2	Negative	NA	2022-04-07
20C-AP-03-LUT-815-29-VII-21-04	Psychodidae	4	Negative	NA	2021-10-19
20C-AP-03-LUT-816-29-VII-21-07	Psychodidae	7	Negative	NA	2021-10-19
RDP-ET-01-CUL-817-04-VIII-21-07	Culicidae	7	Negative	NA	2022-04-29
RDP-ET-03-CUL-818-04-VIII-21-15	Culicidae	15	Negative	NA	2022-04-29
RDP-ET-03-CUL-819-04-VIII-21-01	Culicidae	1	Negative	NA	2022-04-29
RDP-PT-01-CER-823-04-VIII-21-05	Ceratopogonidae	5	Negative	NA	2022-04-29
RDP-PT-02-LUT-825-04-VIII-21-04	Psychodidae	4	Negative	NA	2021-10-25
RDP-PT-03-LUT-828-04-VIII-21-01	Psychodidae	1	Negative	NA	2021-10-25
RDP-PT-03-CER-829-04-VIII-21-12	Ceratopogonidae	12	Negative	NA	2022-04-29
RDP-PT-03-CUL-830-04-VIII-21-05	Culicidae	5	Negative	NA	2022-04-29
RDP-AP-02-CER-831-04-VIII-21-11	Ceratopogonidae	11	Negative	NA	2022-04-29
RDP-AP-02-CER-832-04-VIII-21-01	Ceratopogonidae	1	Negative	NA	2022-04-29
RDP-AP-02-LUT-833-04-VIII-21-19	Psychodidae	3	Negative	NA	2021-10-25
RDP-AP-02-LUT-834-04-VIII-21-01	Psychodidae	1	Negative	NA	2021-10-25
RDP-AP-02-CUL-835-04-VIII-21-02	Culicidae	2	Negative	NA	2022-04-29
RDP-AP-03-CER-836-04-VIII-21-02	Ceratopogonidae	2	Negative	NA	2022-04-29
RDP-AP-03-LUT-837-04-VIII-21-01	Psychodidae	1	Negative	NA	2021-10-25
RDP-AP-03-CUL-840-04-VIII-21-02	Culicidae	2	Negative	NA	2022-04-29
RDP-AP-03-CUL-844-04-VIII-21-01	Culicidae	1	Negative	NA	2022-04-29
RDP-AP-03-CER-845-04-VIII-21-02	Ceratopogonidae	2	Negative	NA	2022-04-29
RDP-ET-01-CUL-846-05-VIII-21-05	Culicidae	5	Negative	NA	2022-04-29
RDP-ET-01-CER-847-05-VIII-21-01	Ceratopogonidae	1	Negative	NA	2022-04-29
RDP-ET-01-LUT-848-05-VIII-21-01	Psychodidae	1	Negative	NA	2021-10-25
RDP-ET-02-CUL-849-05-VIII-21-05	Culicidae	5	Negative	NA	2022-04-29
RDP-ET-03-CER-850-05-VIII-21-01	Ceratopogonidae	1	Negative	NA	2022-04-29
RDP-ET-03-LUT-851-05-VIII-21-20	Psychodidae	20	Negative	NA	2021-10-25
RDP-PT-01-CUL-852-05-VIII-21-02	Culicidae	2	Negative	NA	2022-04-29
RDP-PT-01-CUL-853-05-VIII-21-01	Culicidae	1	Negative	NA	2022-04-29
RDP-PT-01-CUL-856-05-VIII-21-20	Culicidae	20	Negative	NA	2022-04-29
RDP-PT-01-CER-858-05-VIII-21-01	Ceratopogonidae	1	Negative	NA	2022-04-29
RDP-PT-01-LUT-859-05-VIII-21-02	Psychodidae	2	Negative	NA	2021-10-25
RDP-PT-02-LUT-860-05-VIII-21-01	Psychodidae	1	Negative	NA	2021-10-25
RDP-PT-02-LUT-861-05-VIII-21-12	Psychodidae	12	Negative	NA	2021-10-25
RDP-PT-02-CER-862-05-VIII-21-10	Ceratopogonidae	10	Negative	NA	2022-04-29
RDP-PT-03-CER-870-05-VIII-21-03	Ceratopogonidae	3	Negative	NA	2022-04-29
RDP-AP-01-LUT-872-05-VIII-21-01	Psychodidae	1	Negative	NA	2021-10-25
RDP-AP-01-CUL-876-05-VIII-21-11	Culicidae	11	Negative	NA	2022-05-04
RDP-AP-01-LUT-877-05-VIII-21-07	Psychodidae	7	Negative	NA	2021-10-25
RDP-AP-01-CER-878-05-VIII-21-06	Ceratopogonidae	6	Negative	NA	2022-05-04
RDP-AP-01-CER-879-05-VIII-21-03	Ceratopogonidae	3	Negative	NA	2022-05-04
RDP-AP-03-CUL-883-05-VIII-21-03	Culicidae	3	Negative	NA	2022-05-04
RDP-ET-01-CUL-886-06-VIII-21-03	Culicidae	3	Negative	NA	2022-05-04
RDP-ET-02-CUL-887-05-VIII-21-04	Culicidae	4	Negative	NA	2022-05-04
RDP-ET-03-CUL-888-06-VIII-21-04	Culicidae	4	Negative	NA	2022-05-04
RDP-PT-01-LUT-889-06-VIII-21-01	Psychodidae	1	Negative	NA	2021-10-25
RDP-PT-01-LUT-890-06-VIII-21-02	Psychodidae	2	Negative	NA	2021-10-25
RDP-PT-01-CER-891-06-VIII-21-16	Ceratopogonidae	16	Negative	NA	2022-05-04
RDP-PT-01-CER-892-06-VIII-21-01	Ceratopogonidae	1	Negative	NA	2022-05-04
RDP-PT-01-CER-893-06-VIII-21-07	Ceratopogonidae	7	Negative	NA	2022-05-04
RDP-PT-01-CUL-894-06-VIII-21-10	Culicidae	10	Negative	NA	2022-05-04
RDP-PT-02-SIM-897-06-VIII-21-01	Simuliidae	1	Negative	NA	2021-10-25
RDP-PT-02-LUT-898-06-VIII-21-06	Psychodidae	6	Negative	NA	2021-10-25
RDP-PT-02-CER-899-06-VIII-21-06	Ceratopogonidae	6	Negative	NA	2022-05-04
RDP-PT-02-CER-900-06-VIII-21-01	Ceratopogonidae	1	Negative	NA	2022-05-04
RDP-PT-02-CER-901-06-VIII-21-05	Ceratopogonidae	5	Negative	NA	2022-05-04
RDP-PT-02-CUL-905-06-VIII-21-20	Culicidae	20	Negative	NA	2022-05-04
RDP-PT-02-CUL-907-06-VIII-21-09	Culicidae	9	Negative	NA	2022-05-04
RDP-PT-03-CER-909-06-VIII-21-17	Ceratopogonidae	17	Negative	NA	2022-05-04
RDP-PT-03-CUL-911-06-VIII-21-05	Culicidae	5	Negative	NA	2022-05-04
RDP-AP-01-LUT-912-06-VIII-21-08	Psychodidae	8	Negative	NA	2021-10-25
RDP-AP-01-CER-913-06-VIII-21-01	Ceratopogonidae	1	Negative	NA	2022-05-04
RDP-AP-01-CUL-914-06-VIII-21-02	Culicidae	2	Negative	NA	2022-05-04
RDP-AP-02-LUT-916-06-VIII-21-01	Psychodidae	1	Negative	NA	2021-10-25
RDP-AP-02-CER-917-06-VIII-21-04	Ceratopogonidae	1	Negative	NA	2022-05-04
RDP-AP-02-CER-918-06-VIII-21-01	Ceratopogonidae	3	Negative	NA	2022-05-04
RDP-AP-03-CER-923-06-VIII-21-01	Ceratopogonidae	1	Negative	NA	2022-05-04
RDP-AP-03-LUT-924-06-VIII-21-01	Psychodidae	1	Negative	NA	2021-10-25
RDP-AP-03-CER-925-06-VIII-21-02	Ceratopogonidae	2	Negative	NA	2022-05-04
RDP-AP-05-CUL-929-06-VIII-21-01	Culicidae	1	Negative	NA	2022-05-04
SCR-ET-01-LUT-1763-02-XI-21-20	Psychodidae	20	Negative	NA	2022-06-28
SCR-ET-01-CER-1764-02-XI-21-07	Ceratopogonidae	7	Negative	NA	2022-06-28
SCR-ET-01-LUT-1765-02-XI-21-01	Psychodidae	1	Negative	NA	2022-06-28
SCR-ET-01-CUL-1766-03-XI-21-01	Culicidae	1	Negative	NA	2022-06-28
SCR-ET-01-LUT-1767-03-XI-21-20	Psychodidae	20	Negative	NA	2022-06-28
SCR-ET-01-LUT-1768-03-XI-21-19	Psychodidae	19	Negative	NA	2022-06-28
SCR-ET-01-CER-1769-03-XI-21-02	Ceratopogonidae	2	Negative	NA	2022-06-28
SCR-ET-01-LUT-1771-04-XI-21-01	Psychodidae	1	Negative	NA	2022-06-28
SCR-ET-01-LUT-1772-04-XI-21-20	Psychodidae	20	Negative	NA	2022-06-28
SCR-ET-01-LUT-1773-04-XI-21-10	Psychodidae	10	Negative	NA	2022-06-28
SCR-ET-01-CUL-1775-04-XI-21-02	Culicidae	2	Negative	NA	2022-06-28
SCR-ET-02-LUT-1779-02-XI-21-04	Psychodidae	4	Negative	NA	2022-06-28
SCR-ET-02-LUT-1780-02-XI-21-02	Psychodidae	2	Negative	NA	2022-06-28
SCR-ET-02-SIM-1781-02-XI-21-04	Simuliidae	4	Negative	NA	2022-06-28
SCR-ET-02-CER-1782-02-XI-21-03	Ceratopogonidae	3	Negative	NA	2022-07-04
SCR-ET-02-CER-1783-02-XI-21-04	Ceratopogonidae	4	Negative	NA	2022-07-04
SCR-ET-02-LUT-1787-03-XI-21-05	Psychodidae	5	Negative	NA	2022-07-04
SCR-ET-02-CER-1788-03-XI-21-04	Ceratopogonidae	4	Negative	NA	2022-07-04
SCR-ET-02-CER-1789-03-XI-21-02	Ceratopogonidae	2	Negative	NA	2022-07-04
SCR-ET-02-CUL-1790-04-XI-21-05	Culicidae	5	Negative	NA	2022-07-04
SCR-ET-02-CUL-1791-04-XI-21-06	Culicidae	6	Negative	NA	2022-07-04
SCR-ET-02-LUT-1792-04-XI-21-01	Psychodidae	1	Negative	NA	2022-07-04
SCR-ET-02-CER-1793-04-XI-21-04	Ceratopogonidae	4	Negative	NA	2022-07-04
SCR-ET-02-CER-1794-04-XI-21-03	Ceratopogonidae	3	Negative	NA	2022-07-04
SCR-ET-03-SIM-1795-02-XI-21-01	Simuliidae	1	Negative	NA	2022-07-04
SCR-ET-03-CER-1796-02-XI-21-08	Ceratopogonidae	8	Negative	NA	2022-07-04
SCR-ET-03-CUL-1801-03-XI-21-05	Culicidae	5	Negative	NA	2022-07-04
SCR-ET-03-CER-1803-03-XI-21-10	Ceratopogonidae	10	Negative	NA	2022-07-04
SCR-ET-03-LUT-1804-03-XI-21-01	Psychodidae	1	Negative	NA	2022-07-04
SCR-ET-03-CUL-1805-04-XI-21-03	Culicidae	3	Negative	NA	2022-07-04
SCR-ET-03-CER-1807-04-XI-21-04	Ceratopogonidae	4	Negative	NA	2022-07-04
SCR-ET-03-CER-1808-04-XI-21-07	Ceratopogonidae	7	Negative	NA	2022-07-04
SCR-PT-01-CUL-1809-02-XI-21-02	Culicidae	2	Negative	NA	2022-07-04
SCR-PT-01-CUL-1810-03-XI-21-02	Culicidae	2	Negative	NA	2022-07-04
SCR-PT-01-SIM-1811-04-XI-21-01	Simuliidae	1	Negative	NA	2022-07-04
SCR-PT-01-LUT-1812-04-XI-21-10	Psychodidae	10	Negative	NA	2022-07-04
SCR-PT-02-CUL-1813-02-XI-21-09	Culicidae	9	Negative	NA	2022-07-04
SCR-PT-02-CUL-1814-02-XI-21-03	Culicidae	2	Negative	NA	2022-07-04
SCR-PT-02-CER-1819-03-XI-21-03	Ceratopogonidae	3	Negative	NA	2022-07-04
SCR-PT-02-CER-1821-04-XI-21-01	Ceratopogonidae	1	Negative	NA	2022-07-05
SCR-PT-03-CUL-1822-02-XI-21-06	Culicidae	6	Negative	NA	2022-07-05
SCR-PT-03-CUL-1823-02-XI-21-05	Culicidae	5	Negative	NA	2022-07-05
SCR-PT-03-CUL-1824-02-XI-21-03	Culicidae	3	Negative	NA	2022-07-05
SCR-AP-01-CUL-1828-02-XI-21-20	Culicidae	20	Negative	NA	2022-07-05
SCR-AP-01-CUL-1830-02-XI-21-20	Culicidae	20	Negative	NA	2022-07-05
SCR-AP-01-CUL-1833-02-XI-21-02	Culicidae	2	Negative	NA	2022-07-05
SCR-AP-01-CER-1835-02-XI-21-01	Ceratopogonidae	1	Negative	NA	2022-07-05
SCR-AP-01-LUT-1840-03-XI-21-01	Psychodidae	1	Negative	NA	2022-07-05
SCR-AP-01-CER-1841-04-XI-21-02	Ceratopogonidae	2	Negative	NA	2022-07-05
SCR-AP-02-CER-1845-02-XI-21-05	Ceratopogonidae	5	Negative	NA	2022-07-05
SCR-AP-02-LUT-1846-02-XI-21-02	Psychodidae	2	Negative	NA	2022-07-05
SCR-AP-02-CUL-1849-02-XI-21-09	Culicidae	9	Negative	NA	2022-07-05
SCR-AP-02-CUL-1850-02-XI-21-20	Culicidae	20	Negative	NA	2022-07-05
SCR-AP-02-LUT-1852-03-XI-21-02	Psychodidae	2	Negative	NA	2022-07-05
SCR-AP-02-LUT-1860-04-XI-21-02	Psychodidae	2	Negative	NA	2022-07-05
SCR-AP-02-CUL-1863-04-XI-21-20	Culicidae	20	Negative	NA	2022-07-05
SCR-AP-03-LUT-1865-02-XI-21-02	Psychodidae	2	Negative	NA	2022-07-05
SCR-AP-03-CUL-1869-02-XI-21-10	Culicidae	10	Negative	NA	2022-07-05
SCR-AP-03-CUL-1875-03-XI-21-02	Culicidae	2	Negative	NA	2022-07-05
SCR-AP-03-CER-1876-04-XI-21-01	Ceratopogonidae	1	Negative	NA	2022-07-05
SCR-AP-03-LUT-1877-04-XI-21-01	Psychodidae	1	Negative	NA	2022-07-05
SCR-AP-03-CUL-1879-04-XI-21-20	Culicidae	20	Negative	NA	2022-07-05
SCR-AP-03-LUT-1882-02-XI-21-01	Psychodidae	1	Negative	NA	2022-07-05
SCR-AP-03-SIM-1883-02-XI-21-01	Simuliidae	1	Negative	NA	2022-07-05
SCR-AP-03-CUL-1886-02-XI-21-16	Culicidae	16	Negative	NA	2022-07-15
SCR-AP-03-CUL-1892-02-XI-21-20	Culicidae	20	Negative	NA	2022-07-15
SCR-AP-03-CUL-1901-04-XI-21-18	Culicidae	18	Negative	NA	2022-07-15
SCR-AP-03-CER-1904-04-XI-21-01	Ceratopogonidae	1	Negative	NA	2022-07-15
SCR-AP-03-LUT-1905-04-XI-21-01	Psychodidae	1	Negative	NA	2022-07-15
KIK-ET-01-CUL-1907-09-11-21-07	Culicidae	7	Negative	NA	2022-07-15
KIK-ET-01-CUL-1908-09-11-21-01	Culicidae	1	Negative	NA	2022-07-15
KIK-ET-01-CER-1909-09-11-21-01	Ceratopogonidae	1	Negative	NA	2022-07-15
KIK-ET-02-CUL-1912-09-11-21-02	Culicidae	2	Negative	NA	2022-07-15
KIK-ET-02-CER-1913-09-11-21-01	Ceratopogonidae	1	Negative	NA	2022-07-15
KIK-ET-02-LUT-1914-09-11-21-09	Psychodidae	9	Negative	NA	2022-07-15
KIK-ET-03-CUL-1915-09-11-21-05	Culicidae	1	Negative	NA	2022-07-15
KIK-ET-03-CER-1916-09-11-21-01	Ceratopogonidae	1	Negative	NA	2022-07-15
KIK-ET-03-LUT-1918-09-11-21-02	Psychodidae	2	Negative	NA	2022-07-15
KIK-PT-01-CUL-1922-09-11-21-03	Culicidae	3	Negative	NA	2022-07-15
KIK-PT-01-CUL-1924-11-11-21-12	Culicidae	12	Negative	NA	2024-04-01
KIK-PT-02-CUL-1926-09-11-21-17	Culicidae	17	Negative	NA	2022-07-15
KIK-PT-02-CUL-1928-09-11-21-01	Culicidae	1	Negative	NA	2022-07-15
KIK-PT-02-LUT-1931-10-11-21-01	Psychodidae	1	Negative	NA	2022-07-15
KIK-PT-03-CUL-1933-09-11-21-20	Culicidae	20	Negative	NA	2022-07-15
KIK-PT-03-CUL-1937-09-11-21-02	Culicidae	2	Negative	NA	2022-07-15
KIK-PT-03-CER-1938-09-11-21-03	Ceratopogonidae	3	Negative	NA	2022-07-15
KIK-PT-03-LUT-1940-10-11-21-01	Psychodidae	1	Negative	NA	2022-07-15
KIK-PT-03-CUL-1942-11-11-21-02	Culicidae	4	Negative	NA	2022-07-15
KIK-PT-03-CER-1943-11-11-21-11	Ceratopogonidae	11	Negative	NA	2022-07-19
KIK-PT-03-LUT-1944-11-11-21-01	Psychodidae	1	Negative	NA	2022-07-19
KIK-AP-01-CUL-1947-09-11-21-10	Culicidae	10	Negative	NA	2022-07-19
KIK-AP-01-CUL-1948-09-11-21-11	Culicidae	11	Negative	NA	2022-07-19
KIK-AP-01-CER-1949-09-11-21-01	Ceratopogonidae	1	Negative	NA	2022-07-19
KIK-AP-01-CER-1954-11-11-21-02	Ceratopogonidae	2	Negative	NA	2022-07-19
KIK-AP-01-LUT-1955-11-11-21-14	Psychodidae	14	Negative	NA	2022-07-19
KIK-AP-02-CUL-1956-09-11-21-15	Culicidae	15	Negative	NA	2022-07-19
KIK-AP-02-CER-1958-09-11-21-03	Ceratopogonidae	3	Negative	NA	2022-07-19
KIK-AP-02-CUL-1962-11-11-21-13	Culicidae	13	Negative	NA	2022-07-19
KIK-AP-02-CUL-1963-11-11-21-04	Culicidae	4	Negative	NA	2022-07-19
KIK-AP-02-CER-1965-11-11-21-06	Ceratopogonidae	6	Negative	NA	2022-07-19
KIK-AP-02-LUT-1966-11-11-21-01	Psychodidae	1	Negative	NA	2022-07-19
KIK-AP-03-CUL-1969-09-11-21-21	Culicidae	21	Negative	NA	2022-07-19
KIK-AP-03-CUL-1974-09-11-21-20	Culicidae	20	Negative	NA	2022-07-19
KIK-AP-03-CUL-1980-09-11-21-14	Culicidae	14	Negative	NA	2022-07-19
KIK-AP-03-CUL-1983-09-11-21-02	Culicidae	2	Negative	NA	2022-07-19
KIK-AP-03-CER-1984-09-11-21-14	Ceratopogonidae	14	Negative	NA	2022-07-19
KIK-AP-03-LUT-1985-09-11-21-13	Psychodidae	13	Negative	NA	2022-07-19
KIK-AP-03-CUL-1994-10-11-21-14	Culicidae	14	Negative	NA	2022-07-19
KIK-AP-03-CUL-1996-11-11-21-15	Culicidae	15	Negative	NA	2022-07-19
KIK-AP-03-LUT-1999-11-11-21-20	Psychodidae	20	Negative	NA	2022-07-19
KIK-AP-03-LUT-2000-11-11-21-08	Psychodidae	8	Negative	NA	2022-07-19
KIK-AP-03-CER-2001-11-11-21-04	Ceratopogonidae	4	Negative	NA	2022-07-19
KIK-AP-03-CUL-2004-09-11-21-06	Culicidae	6	Negative	NA	2022-07-19
KIK-AP-03-CUL-2005-09-11-21-14	Culicidae	14	Negative	NA	2022-07-25
KIK-AP-03-LUT-2006-09-11-21-14	Psychodidae	14	Negative	NA	2022-07-25
KIK-AP-03-CER-2007-09-11-21-06	Ceratopogonidae	6	Negative	NA	2022-07-25
KIK-AP-03-CUL-2008-10-11-21-06	Culicidae	8	Negative	NA	2022-07-25
KIK-AP-03-LUT-2013-11-11-21-01	Psychodidae	1	Negative	NA	2022-07-25
KIK-AP-03-CER-2014-11-11-21-01	Ceratopogonidae	1	Negative	NA	2022-07-25
REY-ET-01-CER-2016-16-11-21-03	Ceratopogonidae	3	Negative	NA	2022-07-25
REY-ET-01-SIM-2017-16-11-21-01	Simuliidae	1	Negative	NA	2022-07-25
REY-ET-01-CUL-2020-17-11-21-02	Culicidae	2	Negative	NA	2022-07-25
REY-ET-01-LUT-2021-17-11-21-02	Psychodidae	2	Negative	NA	2022-07-25
REY-ET-01-CER-2022-17-11-21-20	Ceratopogonidae	20	Negative	NA	2022-07-25
REY-ET-01-LUT-2027-18-11-21-01	Psychodidae	1	Negative	NA	2022-07-25
REY-ET-01-CER-2028-18-11-21-05	Ceratopogonidae	5	Negative	NA	2022-07-25
REY-ET-01-SIM-2029-18-11-21-01	Simuliidae	1	Negative	NA	2022-07-25
REY-ET-02-CER-2034-16-11-21-01	Ceratopogonidae	1	Negative	NA	2022-07-25
REY-ET-02-CUL-2036-17-11-21-03	Culicidae	3	Negative	NA	2022-07-25
REY-ET-02-CER-2038-17-11-21-03	Ceratopogonidae	3	Negative	NA	2022-07-25
REY-ET-02-LUT-2039-17-11-21-03	Psychodidae	3	Negative	NA	2022-07-25
REY-ET-03-LUT-2046-16-11-21-02	Psychodidae	2	Negative	NA	2022-07-28
REY-ET-03-CER-2047-16-11-21-07	Ceratopogonidae	7	Negative	NA	2022-07-28
REY-ET-03-SIM-2048-16-11-21-01	Simuliidae	1	Negative	NA	2022-07-28
REY-ET-03-CUL-2050-17-11-21-08	Culicidae	8	Negative	NA	2022-07-28
REY-ET-03-LUT-2054-17-11-21-04	Psychodidae	4	Negative	NA	2022-07-28
REY-ET-03-SIM-2055-17-11-21-02	Simuliidae	2	Negative	NA	2022-07-28
REY-ET-03-CER-2056-17-11-21-07	Ceratopogonidae	7	Negative	NA	2022-07-28
REY-ET-03-CER-2060-18-11-21-06	Ceratopogonidae	6	Negative	NA	2022-07-28
REY-PT-01-CER-2064-16-11-21-06	Ceratopogonidae	6	Negative	NA	2022-07-28
REY-PT-01-SIM-2065-16-11-21-01	Simuliidae	1	Negative	NA	2022-07-28
REY-PT-01-CUL-2067-17-11-21-15	Culicidae	15	Negative	NA	2022-07-28
REY-PT-01-CUL-2069-17-11-21-14	Culicidae	14	Negative	NA	2022-07-28
REY-PT-01-CER-2072-17-11-21-07	Ceratopogonidae	7	Negative	NA	2022-07-28
REY-PT-01-CUL-2077-18-11-21-15	Culicidae	15	Negative	NA	2022-07-28
REY-PT-01-CUL-2078-18-11-21-09	Culicidae	9	Negative	NA	2022-07-28
REY-PT-01-CER-2079-18-11-21-08	Ceratopogonidae	8	Negative	NA	2022-07-28
REY-PT-01-LUT-2080-18-11-21-08	Psychodidae	8	Negative	NA	2022-07-28
REY-PT-02-CUL-2081-16-11-21-06	Culicidae	6	Negative	NA	2022-07-28
REY-PT-02-CUL-2083-16-11-21-20	Culicidae	20	Negative	NA	2022-07-28
REY-PT-02-CUL-2091-18-11-21-12	Culicidae	12	Negative	NA	2022-07-28
REY-PT-02-LUT-2096-18-11-21-02	Psychodidae	2	Negative	NA	2022-07-28
REY-PT-03-CUL-2101-17-11-21-16	Culicidae	16	Negative	NA	2022-08-01
REY-PT-03-CUL-2102-17-11-21-06	Culicidae	6	Negative	NA	2022-08-01
REY-PT-03-LUT-2106-17-11-21-18	Psychodidae	18	Negative	NA	2022-08-01
REY-AP-01-CER-2108-16-11-21-02	Ceratopogonidae	2	Negative	NA	2022-08-01
REY-AP-01-CUL-2109-17-11-21-07	Culicidae	7	Negative	NA	2022-08-01
REY-AP-01-CUL-2110-17-11-21-07	Culicidae	7	Negative	NA	2022-08-01
REY-AP-01-CUL-2111-17-11-21-01	Culicidae	1	Negative	NA	2022-08-01
REY-AP-01-CER-2114-17-11-21-02	Ceratopogonidae	2	Negative	NA	2022-08-01
REY-AP-01-CER-2115-17-11-21-02	Ceratopogonidae	2	Negative	NA	2022-08-01
REY-AP-02-CUL-2120-16-11-21-01	Culicidae	1	Negative	NA	2022-08-01
REY-AP-03-CUL-2121-16-11-21-04	Culicidae	4	Negative	NA	2022-08-01
REY-AP-03-CUL-2122-16-11-21-07	Culicidae	7	Negative	NA	2022-08-01
REY-AP-03-CUL-2128-17-11-21-01	Culicidae	1	Negative	NA	2022-08-01
REY-AP-03-CUL-2136-16-11-21-01	Culicidae	1	Negative	NA	2022-08-01
REY-AP-03-LUT-2137-16-11-21-02	Psychodidae	2	Negative	NA	2022-08-01
REY-AP-03-CUL-2139-17-11-21-02	Culicidae	2	Negative	NA	2022-08-01
20C-ET-01-CUL-2147-25-11-21-01	Culicidae	1	Negative	NA	2022-08-01
20C-ET-01-CER-2150-25-11-21-03	Ceratopogonidae	3	Negative	NA	2022-08-01
20C-ET-02-CUL-2152-23-11-21-01	Culicidae	1	Negative	NA	2022-08-01
20C-ET-02-CUL-2153-23-11-21-01	Culicidae	1	Negative	NA	2022-08-05
20C-ET-02-CUL-2154-24-11-21-06	Culicidae	6	Negative	NA	2022-08-05
20C-ET-02-CUL-2157-24-11-21-01	Culicidae	1	Negative	NA	2022-08-05
20C-ET-02-CUL-2158-25-11-21-04	Culicidae	4	Negative	NA	2022-08-05
20C-ET-02-LUT-2159-25-11-21-01	Psychodidae	1	Negative	NA	2022-08-05
20C-ET-03-CUL-2160-23-11-21-04	Culicidae	4	Negative	NA	2022-08-05
20C-ET-03-CER-2161-23-11-21-01	Ceratopogonidae	1	Negative	NA	2022-08-05
20C-ET-03-CUL-2162-24-11-21-02	Culicidae	2	Negative	NA	2022-08-05
20C-ET-03-LUT-2163-25-11-21-01	Psychodidae	1	Negative	NA	2022-08-05
20C-ET-03-CER-2164-25-11-21-02	Ceratopogonidae	2	Negative	NA	2022-08-05
20C-PT-01-CUL-2166-24-11-21-01	Culicidae	1	Negative	NA	2022-08-05
20C-PT-01-CER-2167-24-11-21-03	Ceratopogonidae	2	Negative	NA	2022-08-05
20C-PT-01-CUL-2168-24-11-21-01	Culicidae	1	Negative	NA	2022-08-05
20C-PT-01-LUT-2169-25-11-21-01	Psychodidae	1	Negative	NA	2022-08-05
20C-PT-01-CER-2170-25-11-21-01	Ceratopogonidae	1	Negative	NA	2022-08-05
20C-PT-02-CUL-2171-23-11-21-04	Culicidae	4	Negative	NA	2022-08-05
20C-PT-02-CER-2172-23-11-21-02	Ceratopogonidae	2	Negative	NA	2022-08-05
20C-PT-02-LUT-2174-25-11-21-14	Psychodidae	1	Negative	NA	2022-08-05
20C-PT-02-CER-2175-25-11-21-07	Ceratopogonidae	1	Negative	NA	2022-08-05
20C-PT-03-CUL-2176-23-11-21-01	Culicidae	1	Negative	NA	2022-08-05
20C-PT-03-CUL-2177-24-11-21-01	Culicidae	1	Negative	NA	2022-08-05
20C-PT-03-LUT-2179-24-11-21-01	Psychodidae	1	Negative	NA	2022-08-05
20C-AP-01-CUL-2180-23-11-21-20	Culicidae	20	Negative	NA	2022-08-05
20C-AP-01-LUT-2183-24-11-21-04	Psychodidae	1	Negative	NA	2022-08-05
20C-AP-01-CER-2184-24-11-21-01	Ceratopogonidae	1	Negative	NA	2022-08-05
20C-AP-01-CUL-2185-25-11-21-02	Culicidae	2	Negative	NA	2022-08-15
20C-AP-01-LUT-2187-25-11-21-02	Psychodidae	2	Negative	NA	2022-08-15
20C-AP-02-CUL-2188-23-11-21-20	Culicidae	20	Negative	NA	2022-08-15
20C-AP-02-LUT-2193-23-11-21-03	Psychodidae	3	Negative	NA	2022-08-15
20C-AP-02-LUT-2194-23-11-21-03	Psychodidae	2	Negative	NA	2022-08-15
20C-AP-02-CER-2195-23-11-21-03	Ceratopogonidae	3	Negative	NA	2022-08-15
20C-AP-02-CUL-2197-24-11-21-06	Culicidae	6	Negative	NA	2022-08-15
20C-AP-02-CUL-2198-24-11-21-02	Culicidae	2	Negative	NA	2022-08-15
20C-AP-02-LUT-2199-24-11-21-05	Psychodidae	5	Negative	NA	2022-08-15
20C-AP-02-CUL-2201-25-11-21-01	Culicidae	1	Negative	NA	2022-08-15
20C-AP-02-LUT-2202-25-11-21-04	Psychodidae	4	Negative	NA	2022-08-15
20C-AP-03-CUL-2203-23-11-21-02	Culicidae	2	Negative	NA	2022-08-15
20C-AP-03-CUL-2206-25-11-21-01	Culicidae	1	Negative	NA	2022-08-15
20C-AP-03-CUL-2207-23-11-21-05	Culicidae	5	Negative	NA	2022-08-15
20C-AP-03-CER-2208-25-11-21-01	Ceratopogonidae	1	Negative	NA	2022-08-15
RDP-ET-01-LUT-2209-30-11-21-01	Psychodidae	1	Negative	NA	2022-08-15
RDP-ET-01-CUL-2210-01-12-21-01	Culicidae	1	Negative	NA	2022-08-15
RDP-ET-01-CER-2212-02-12-21-01	Ceratopogonidae	1	Negative	NA	2022-08-15
RDP-ET-02-CUL-2213-30-11-21-01	Culicidae	1	Negative	NA	2022-08-15
RDP-ET-03-CUL-2214-01-12-21-04	Culicidae	4	Negative	NA	2022-08-15
RDP-ET-03-CER-2216-02-12-21-02	Ceratopogonidae	2	Negative	NA	2022-08-15
RDP-ET-03-CUL-2217-02-12-21-01	Culicidae	1	Negative	NA	2022-08-15
RDP-PT-01-LUT-2219-01-12-21-20	Psychodidae	20	Negative	NA	2022-08-15
RDP-PT-01-LUT-2221-01-12-21-20	Psychodidae	20	Negative	NA	2022-08-16
RDP-PT-01-LUT-2222-01-12-21-20	Psychodidae	20	Negative	NA	2022-08-16
RDP-PT-01-LUT-2224-01-12-21-13	Psychodidae	13	Negative	NA	2022-08-16
RDP-PT-01-CUL-2225-01-12-21-20	Culicidae	20	Negative	NA	2022-08-16
RDP-PT-01-CUL-2229-01-12-21-02	Culicidae	2	Negative	NA	2022-08-16
RDP-PT-01-CUL-2231-01-12-21-01	Culicidae	1	Negative	NA	2022-08-16
RDP-PT-01-CER-2232-01-12-21-02	Ceratopogonidae	2	Negative	NA	2022-08-16
RDP-PT-01-CUL-2234-02-12-21-01	Culicidae	1	Negative	NA	2022-08-16
RDP-PT-01-LUT-2236-02-12-21-12	Psychodidae	12	Negative	NA	2022-08-16
RDP-PT-01-CER-2237-02-12-21-03	Ceratopogonidae	3	Negative	NA	2022-08-16
RDP-PT-02-CUL-2241-30-11-21-12	Culicidae	12	Negative	NA	2022-08-16
RDP-PT-02-CER-2242-30-11-21-08	Ceratopogonidae	8	Negative	NA	2022-08-16
RDP-PT-02-CUL-2246-01-12-21-20	Culicidae	20	Negative	NA	2022-08-16
RDP-PT-02-CER-2252-01-12-21-21	Ceratopogonidae	21	Negative	NA	2022-08-16
RDP-PT-02-LUT-2253-01-12-21-04	Psychodidae	4	Negative	NA	2022-08-16
RDP-PT-02-CUL-2256-02-12-21-01	Culicidae	1	Negative	NA	2022-08-16
RDP-PT-02-CER-2257-02-12-21-03	Ceratopogonidae	3	Negative	NA	2022-08-17
RDP-PT-02-CUL-2259-02-12-21-02	Culicidae	2	Negative	NA	2022-08-17
RDP-PT-02-CER-2260-02-12-21-02	Ceratopogonidae	2	Negative	NA	2022-08-17
RDP-AP-01-CUL-2261-01-12-21-06	Culicidae	6	Negative	NA	2022-08-17
RDP-AP-01-LUT-2263-01-12-21-03	Psychodidae	3	Negative	NA	2022-08-17
RDP-AP-01-LUT-2264-01-12-21-04	Psychodidae	4	Negative	NA	2022-08-17
RDP-AP-01-CER-2265-01-12-21-13	Ceratopogonidae	13	Negative	NA	2022-08-17
RDP-AP-02-LUT-2266-30-11-21-02	Psychodidae	2	Negative	NA	2022-08-17
RDP-AP-02-CER-2268-30-11-21-05	Ceratopogonidae	5	Negative	NA	2022-08-17
RDP-AP-02-CUL-2269-01-12-21-02	Culicidae	2	Negative	NA	2022-08-17
RDP-AP-02-LUT-2270-01-12-21-05	Psychodidae	5	Negative	NA	2022-08-17
RDP-AP-02-LUT-2271-02-12-21-08	Psychodidae	8	Negative	NA	2022-08-17
RDP-AP-02-CER-2272-02-12-21-12	Ceratopogonidae	12	Negative	NA	2022-08-17
RDP-AP-03-LUT-2274-30-11-21-01	Psychodidae	1	Negative	NA	2022-08-17
RDP-AP-03-CUL-2277-02-12-21-01	Culicidae	1	Negative	NA	2022-08-17
RDP-AP-03-CUL-2278-02-12-21-01	Culicidae	1	Negative	NA	2022-08-17
RDP-AP-03-LUT-2279-02-12-21-01	Psychodidae	1	Negative	NA	2022-08-17
RDP-AP-03-LUT-2280-02-12-21-03	Psychodidae	3	Negative	NA	2022-08-17
RDP-AP-03-CUL-2282-30-11-21-01	Culicidae	1	Negative	NA	2022-08-17
RDP-AP-03-LUT-2283-30-11-21-02	Psychodidae	2	Negative	NA	2022-08-17
RDP-AP-03-CUL-2284-01-12-21-04	Culicidae	4	Negative	NA	2022-08-17
RDP-AP-03-CUL-2286-01-12-21-01	Culicidae	1	Negative	NA	2022-08-17
RDP-AP-03-LUT-2288-02-12-21-02	Psychodidae	2	Negative	NA	2022-08-17
RDP-AP-03-CER-2289-02-12-21-01	Ceratopogonidae	1	Negative	NA	2022-08-17
SCR-ET-01-LUT-2293-15-03-22-03	Psychodidae	3	Negative	NA	2022-10-18
SCR-ET-01-LUT-2294-16-03-22-11	Psychodidae	11	Negative	NA	2022-10-18
SCR-ET-01-CUL-2295-16-03-22-01	Culicidae	1	Negative	NA	2022-10-18
SCR-ET-01-CER-2297-17-03-22-01	Ceratopogonidae	1	Negative	NA	2022-10-18
SCR-ET-02-CER-2298-15-03-22-01	Ceratopogonidae	1	Negative	NA	2022-10-18
SCR-ET-02-LUT-2299-15-03-22-01	Psychodidae	1	Negative	NA	2022-10-18
SCR-ET-02-CER-2300-17-03-22-01	Ceratopogonidae	1	Negative	NA	2022-10-18
SCR-ET-03-LUT-2301-15-03-22-04	Psychodidae	4	Negative	NA	2022-10-18
SCR-ET-03-CER-2302-16-03-22-01	Ceratopogonidae	1	Negative	NA	2022-10-18
SCR-PT-01-LUT-2303-15-03-22-01	Psychodidae	1	Negative	NA	2022-10-18
SCR-PT-01-CER-2304-15-03-22-01	Ceratopogonidae	1	Negative	NA	2022-10-18
SCR-PT-01-LUT-2305-16-03-22-01	Psychodidae	1	Negative	NA	2022-10-18
SCR-PT-01-CER-2306-17-03-22-06	Ceratopogonidae	6	Negative	NA	2022-10-18
SCR-PT-02-CER-2307-15-03-22-01	Ceratopogonidae	1	Negative	NA	2022-10-18
SCR-PT-02-LUT-2308-16-03-22-01	Psychodidae	1	Negative	NA	2022-10-18
SCR-PT-02-CER-2309-16-03-22-01	Ceratopogonidae	1	Negative	NA	2022-10-18
SCR-PT-02-CUL-2310-17-03-22-01	Culicidae	1	Negative	NA	2022-10-18
SCR-PT-02-LUT-2311-17-03-22-01	Psychodidae	1	Negative	NA	2022-10-18
SCR-AP-01-LUT-2313-15-03-22-02	Psychodidae	2	Negative	NA	2022-11-08
SCR-AP-01-CER-2314-15-03-22-03	Ceratopogonidae	3	Negative	NA	2022-11-08
SCR-AP-01-CUL-2315-15-03-22-02	Culicidae	2	Negative	NA	2022-11-08
SCR-AP-01-LUT-2316-17-03-22-01	Psychodidae	1	Negative	NA	2022-11-08
SCR-AP-01-LUT-2317-17-03-22-01	Psychodidae	1	Negative	NA	2022-11-08
SCR-AP-01-CER-2318-17-03-22-03	Ceratopogonidae	3	Negative	NA	2022-11-08
SCR-AP-02-LUT-2319-15-03-22-02	Psychodidae	2	Negative	NA	2022-11-08
SCR-AP-02-LUT-2320-15-03-22-20	Psychodidae	20	Negative	NA	2022-11-08
SCR-AP-02-LUT-2321-15-03-22-02	Psychodidae	2	Negative	NA	2022-11-08
SCR-AP-02-CER-2322-15-03-22-05	Ceratopogonidae	5	Negative	NA	2022-11-08
SCR-AP-02-CUL-2323-15-03-22-02	Culicidae	2	Negative	NA	2022-11-08
SCR-AP-02-LUT-2324-17-03-22-01	Psychodidae	1	Negative	NA	2022-11-08
SCR-AP-02-CER-2325-17-03-22-03	Ceratopogonidae	3	Negative	NA	2022-11-08
SCR-AP-03-CUL-2326-15-03-22-01	Culicidae	1	Negative	NA	2022-11-08
SCR-AP-03-CER-2327-15-03-22-01	Ceratopogonidae	1	Negative	NA	2022-11-08
SCR-AP-03-LUT-2328-15-03-22-03	Psychodidae	3	Negative	NA	2022-11-08
SCR-AP-03-LUT-2329-15-03-22-03	Psychodidae	3	Negative	NA	2022-11-08
SCR-AP-03-LUT-2330-17-03-22-03	Psychodidae	3	Negative	NA	2022-11-08
KIK-ET-01-LUT-2337-23-03-22-08	Psychodidae	8	Negative	NA	2022-11-09
KIK-ET-02-LUT-2343-23-03-22-01	Psychodidae	1	Negative	NA	2022-11-09
KIK-ET-03-CUL-2345-23-03-22-20	Culicidae	20	Negative	NA	2022-11-09
KIK-ET-03-LUT-2349-23-03-22-03	Psychodidae	3	Negative	NA	2022-11-09
KIK-ET-03-CER-2350-23-03-22-02	Ceratopogonidae	2	Negative	NA	2022-11-09
KIK-ET-03-CUL-2351-24-03-22-12	Culicidae	12	Negative	NA	2022-11-09
KIK-ET-03-CUL-2353-25-03-22-02	Culicidae	2	Negative	NA	2022-11-09
KIK-PT-01-LUT-2360-23-03-22-02	Psychodidae	2	Negative	NA	2022-11-09
KIK-PT-01-CUL-2361-24-03-22-20	Culicidae	20	Negative	NA	2022-11-09
KIK-PT-01-CER-2363-24-03-22-01	Ceratopogonidae	1	Negative	NA	2022-11-09
KIK-PT-02-CUL-2365-24-03-22-20	Culicidae	20	Negative	NA	2022-11-09
KIK-PT-03-CUL-2371-24-03-22-08	Culicidae	8	Negative	NA	2024-04-01
KIK-PT-03-LUT-2372-25-03-22-01	Psychodidae	1	Negative	NA	2022-11-09
KIK-AP-01-CUL-2389-23-03-22-20	Culicidae	20	Negative	NA	2022-11-23
KIK-AP-01-CUL-2393-23-03-22-20	Culicidae	20	Negative	NA	2024-04-01
KIK-AP-01-CUL-2394-23-03-22-20	Culicidae	20	Negative	NA	2022-11-23
KIK-AP-01-CUL-2403-23-03-22-20	Culicidae	20	Negative	NA	2022-11-23
KIK-AP-01-CER-2405-23-03-22-01	Ceratopogonidae	1	Negative	NA	2022-11-23
KIK-AP-02-LUT-2416-23-03-22-01	Psychodidae	1	Negative	NA	2022-11-23
KIK-AP-03-CUL-2423-23-03-22-20	Culicidae	20	Negative	NA	2022-11-23
KIK-AP-03-CUL-2426-23-03-22-20	Culicidae	20	Negative	NA	2022-11-23
KIK-AP-03-CER-2430-23-03-22-01	Ceratopogonidae	1	Negative	NA	2022-11-23
KIK-AP-03-CER-2445-23-03-22-05	Ceratopogonidae	5	Negative	NA	2022-11-23
REY-ET-01-CER-2452-31-03-22-01	Ceratopogonidae	1	Negative	NA	2022-11-24
REY-ET-02-CUL-2453-29-03-22-01	Culicidae	1	Negative	NA	2022-11-24
REY-ET-02-CER-2454-30-03-22-01	Ceratopogonidae	1	Negative	NA	2022-11-24
REY-ET-02-CUL-2455-31-03-22-01	Culicidae	1	Negative	NA	2022-11-24
REY-ET-03-CUL-2456-29-03-22-01	Culicidae	1	Negative	NA	2022-11-24
REY-ET-03-CUL-2457-29-03-22-01	Culicidae	1	Negative	NA	2022-11-24
REY-ET-03-CER-2458-29-03-22-01	Ceratopogonidae	1	Negative	NA	2022-11-24
REY-ET-03-LUT-2459-30-03-22-01	Psychodidae	1	Negative	NA	2022-11-24
REY-PT-01-LUT-2460-29-03-22-01	Psychodidae	1	Negative	NA	2022-11-24
REY-PT-01-CUL-2461-29-03-22-01	Culicidae	1	Negative	NA	2022-11-24
REY-PT-01-CUL-2463-30-03-22-01	Culicidae	1	Negative	NA	2022-11-24
REY-PT-01-CUL-2465-31-03-22-01	Culicidae	1	Negative	NA	2022-11-24
REY-PT-01-CER-2466-31-03-22-02	Ceratopogonidae	2	Negative	NA	2022-11-24
REY-PT-01-LUT-2467-31-03-22-01	Psychodidae	1	Negative	NA	2022-11-24
REY-PT-02-CUL-2469-29-03-22-01	Culicidae	1	Negative	NA	2022-11-24
REY-PT-02-LUT-2470-30-03-22-02	Psychodidae	2	Negative	NA	2022-11-24
REY-PT-02-CER-2471-30-03-22-04	Ceratopogonidae	4	Negative	NA	2022-11-24
REY-PT-02-CUL-2473-30-03-22-06	Culicidae	6	Negative	NA	2022-11-24
REY-PT-02-CUL-2475-31-03-22-01	Culicidae	1	Negative	NA	2022-11-24
REY-PT-03-LUT-2476-29-03-22-04	Psychodidae	4	Negative	NA	2022-11-24
REY-PT-03-LUT-2477-29-03-22-01	Psychodidae	1	Negative	NA	2022-11-24
REY-PT-03-CER-2478-29-03-22-01	Ceratopogonidae	1	Negative	NA	2022-11-24
REY-PT-03-LUT-2481-30-03-22-02	Psychodidae	2	Negative	NA	2022-11-25
REY-PT-03-CER-2482-30-03-22-02	Ceratopogonidae	2	Negative	NA	2022-11-25
REY-PT-03-CER-2485-31-03-22-01	Ceratopogonidae	1	Negative	NA	2022-11-25
REY-AP-01-LUT-2487-29-03-22-03	Psychodidae	3	Negative	NA	2022-11-25
REY-AP-01-CUL-2492-31-03-22-05	Culicidae	5	Negative	NA	2024-04-01
REY-AP-01-LUT-2493-31-03-22-01	Psychodidae	1	Negative	NA	2022-11-25
REY-AP-02-CER-2495-29-03-22-03	Ceratopogonidae	3	Negative	NA	2022-11-25
REY-AP-02-LUT-2496-29-03-22-02	Psychodidae	2	Negative	NA	2022-11-25
REY-AP-02-CUL-2498-29-03-22-01	Culicidae	1	Negative	NA	2022-11-25
REY-AP-02-LUT-2501-30-03-22-01	Psychodidae	1	Negative	NA	2022-11-25
REY-AP-02-CER-2503-31-03-22-07	Ceratopogonidae	7	Negative	NA	2022-11-25
RDP-AP-03-CUL-2506-14-04-22-01	Culicidae	1	Negative	NA	2022-11-25
REY-AP-03-CUL-2508-30-03-22-01	Culicidae	1	Negative	NA	2022-11-25
REY-AP-03-CUL-2510-30-03-22-01	Culicidae	1	Negative	NA	2022-11-25
REY-AP-03-LUT-2513-31-03-22-01	Psychodidae	1	Negative	NA	2022-11-25
REY-AP-03-CER-2514-31-03-22-01	Ceratopogonidae	1	Negative	NA	2022-11-25
20C-ET-01-SIM-2525-05-04-22-03	Simuliidae	3	Negative	NA	2022-12-07
20C-ET-02-SIM-2527-05-04-22-05	Simuliidae	5	Negative	NA	2022-12-07
20C-ET-02-LUT-2528-05-04-22-01	Psychodidae	1	Negative	NA	2022-12-07
20C-ET-02-CER-2529-05-04-22-02	Ceratopogonidae	2	Negative	NA	2022-12-07
20C-ET-02-CUL-2530-06-04-22-01	Culicidae	1	Negative	NA	2022-12-07
20C-ET-02-CER-2531-07-04-22-02	Ceratopogonidae	2	Negative	NA	2022-12-07
20C-ET-02-LUT-2532-07-04-22-03	Psychodidae	3	Negative	NA	2022-12-07
20C-ET-03-CER-2533-05-04-22-01	Ceratopogonidae	1	Negative	NA	2022-12-07
20C-PT-01-SIM-2536-05-04-22-02	Simuliidae	2	Negative	NA	2022-12-07
20C-PT-01-LUT-2537-07-04-22-01	Psychodidae	1	Negative	NA	2022-12-07
20C-PT-01-CER-2538a-07-04-22-01	Ceratopogonidae	1	Negative	NA	2022-12-07
20C-PT-02-SIM-2538-05-04-22-01	Simuliidae	1	Negative	NA	2022-12-07
20C-PT-02-CER-2539-07-04-22-03	Ceratopogonidae	3	Negative	NA	2022-12-07
20C-PT-03-LUT-2542-05-04-22-02	Psychodidae	2	Negative	NA	2022-12-07
20C-PT-03-SIM-2543-05-04-22-06	Simuliidae	6	Negative	NA	2022-12-07
20C-PT-03-CER-2544-06-04-22-01	Ceratopogonidae	1	Negative	NA	2022-12-07
20C-PT-03-CUL-2545-06-04-22-02	Culicidae	2	Negative	NA	2022-12-07
20C-PT-03-SIM-2547-06-04-22-03	Simuliidae	3	Negative	NA	2022-12-08
20C-PT-03-LUT-2548-07-04-22-04	Psychodidae	4	Negative	NA	2022-12-08
20C-PT-03-CUL-2549-07-04-22-01	Culicidae	1	Negative	NA	2022-12-08
20C-PT-03-LUT-2551-07-04-22-03	Psychodidae	3	Negative	NA	2022-12-08
20C-PT-03-SIM-2552-07-04-22-08	Simuliidae	8	Negative	NA	2022-12-08
20C-AP-01-CER-2554-05-04-22-01	Ceratopogonidae	1	Negative	NA	2022-12-08
20C-AP-01-LUT-2555-06-04-22-01	Psychodidae		Negative	NA	2024-04-01
20C-AP-01-CER-2557-06-04-22-02	Ceratopogonidae	2	Negative	NA	2022-12-08
20C-AP-01-CUL-2558-06-04-22-01	Culicidae	1	Negative	NA	2022-12-08
20C-AP-01-CER-2559-07-04-22-01	Ceratopogonidae	1	Negative	NA	2022-12-08
20C-AP-01-LUT-2560-07-04-22-01	Psychodidae	1	Negative	NA	2022-12-08
20C-AP-02-CUL-2561-05-04-22-01	Culicidae	1	Negative	NA	2022-12-08
20C-AP-02-CUL-2562-05-04-22-11	Culicidae	11	Negative	NA	2022-12-08
20C-AP-02-CUL-2563-06-04-22-03	Culicidae	3	Negative	NA	2022-12-08
20C-AP-02-LUT-2564-07-04-22-05	Psychodidae	5	Negative	NA	2022-12-08
20C-AP-02-CUL-2565-07-04-22-03	Culicidae	3	Negative	NA	2022-12-08
20C-AP-02-LUT-2566-07-04-22-02	Psychodidae	2	Negative	NA	2022-12-08
20C-AP-03-LUT-2567-05-04-22-01	Psychodidae	1	Negative	NA	2022-12-08
20C-AP-03-CUL-2568-05-04-22-02	Culicidae	2	Negative	NA	2022-12-08
20C-AP-03-CUL-2569-05-04-22-01	Culicidae	1	Negative	NA	2022-12-08
20C-AP-03-LUT-2570-06-04-22-01	Psychodidae	1	Negative	NA	2022-12-08
20C-AP-03-LUT-2574-07-04-22-03	Psychodidae	3	Negative	NA	2024-04-01
RDP-ET-01-CUL-2575-12-04-22-01	Culicidae	1	Negative	NA	2022-12-13
RDP-ET-01-CUL-2576-13-04-22-01	Culicidae	1	Negative	NA	2022-12-13
RDP-ET-02-LUT-2577-12-04-22-01	Psychodidae	1	Negative	NA	2022-12-13
RDP-ET-02-CER-2578-12-04-22-01	Ceratopogonidae	1	Negative	NA	2022-12-13
RDP-ET-02-LUT-2579-12-04-22-03	Psicodidae	3	Negative	NA	2022-12-13
RDP-ET-02-CUL-2580-12-04-22-02	Culicidae	2	Negative	NA	2022-12-13
RDP-ET-02-CUL-2581-13-04-22-02	Culicidae	2	Negative	NA	2022-12-13
RDP-ET-02-LUT-2582-13-04-22-01	Psychodidae	1	Negative	NA	2022-12-13
RDP-ET-02-LUT-2583-14-04-22-01	Psychodidae	1	Negative	NA	2022-12-13
RDP-ET-03-LUT-2585-12-04-22-01	Psychodidae	1	Negative	NA	2022-12-13
RDP-ET-03-SIM-2586-13-04-22-01	Simuliidae	1	Negative	NA	2022-12-13
RDP-ET-03-CUL-2587-13-04-22-06	Culicidae	6	Negative	NA	2022-12-13
RDP-PT-01-CER-2588-12-04-22-06	Ceratopogonidae	6	Negative	NA	2022-12-13
RDP-PT-01-CUL-2589-12-04-22-11	Culicidae	11	Negative	NA	2022-12-13
RDP-PT-01-CER-2590-13-04-22-06	Ceratopogonidae	6	Negative	NA	2022-12-13
RDP-PT-01-LUT-2591-13-04-22-01	Psychodidae	1	Negative	NA	2022-12-13
RDP-PT-01-CUL-2592-13-04-22-01	Culicidae	1	Negative	NA	2022-12-13
RDP-PT-01-CUL-2593-13-04-22-12	Culicidae	12	Negative	NA	2022-12-16
RDP-PT-01-CER-2594-14-04-22-01	Ceratopogonidae	1	Negative	NA	2022-12-16
RDP-PT-01-CUL-2595-14-04-22-01	Culicidae	1	Negative	NA	2022-12-16
RDP-PT-03-LUT-2596-12-04-22-01	Psychodidae	1	Negative	NA	2022-12-16
RDP-PT-03-CUL-2597-13-04-22-01	Culicidae	1	Negative	NA	2022-12-16
RDP-PT-03-CER-2598-13-04-22-01	Ceratopogonidae	1	Negative	NA	2022-12-16
RDP-AP-01-CUL-2599-12-04-22-02	Culicidae	2	Negative	NA	2022-12-16
RDP-AP-01-CER-2600-13-04-22-01	Ceratopogonidae	1	Negative	NA	2022-12-16
RDP-AP-02-CER-2601-12-04-22-01	Ceratopogonidae	1	Negative	NA	2022-12-16
RDP-AP-03-CER-2602-12-04-22-03	Ceratopogonidae	3	Negative	NA	2022-12-16
RDP-AP-03-CUL-2603-12-04-22-09	Culicidae	9	Negative	NA	2022-12-16
RDP-AP-03-CUL-2604-12-04-22-01	Culicidae	1	Negative	NA	2022-12-16
RDP-AP-03-CUL-2605-13-04-22-04	Culicidae	4	Negative	NA	2022-12-16
RDP-AP-03-LUT-2609-12-04-22-02	Psychodidae	2	Negative	NA	2022-12-16
RDP-AP-03-LUT-2610-12-04-22-01	Psychodidae	1	Negative	NA	2022-12-16
